# Supplementary material for: Biomimetic material degradation for synergistic enhanced therapy by regulating endogenous energy metabolism imaging under hypothermia
Source: Nat Commun. 2022 Aug 5;13:4567. doi: 10.1038/s41467-022-32349-2 (PMC9355994; doi:10.1038/s41467-022-32349-2)
Supplement: Supplementary file 4 — Source Data - updated [file 41467_2022_32349_MOESM4_ESM.xlsx]

## Sheet: Fig. 2
Fig. 2 Characterization of probes’ physicochemical properties
(c) the hydrated particle sizes, and zeta potentials (G) of PDA, PCo, PCoA and PCoA@M
Size of PDA, PCo, PCoA, and PCoA@M						Zeta Potentials of PDA, PCo, PCoA, and PCoA@M
	Size (d. nm)						Zeta potential (mV)
	PDA	PCo	PCoA	PCoA@M			PDA	PCo	PCoA	PCoA@M
#1	153.8	207	211.4	250.5		#1	-4.88	24.2	17.1	1.2
#2	146.7	191	227.9	262.4		#2	-4.74	23.7	16.4	1.6
#3	150.2	201.5	216.3	248.2		#3	-5.36	25.4	16.2	0.8
						#4	-4.73	24.1	16.8	0.6
(e) energy dispersive spectrometer of PCoA@M						(f) X-ray photoelectron spectroscopy of PCo and PCoA@M						(g) nitrogen adsorption-desorption isothermal curve of PCo, inset: pore size distribution										(h) absorption spectra of different concentrations of ADT																(i) absorption spectra of PDA, PCo, PCoA and PCoA@M						(j) X-ray powder diffractions of Co-MOF, PCo and PCoA					(k) thermogravimetric analysis of Co-MOF, PCo, PCoA and PCoA@M
Energy (keV)	Intensity (kCounts)						Intensity (cps)					Relative Pressure (P/Po)	Quantity Adsorbed (cm3/g STP)			Insert 1			Insert 2				Absorbance Intensity (a.u.)																Absorbance Intensity (a.u.)						Intensity (a.u.)
-250	0					Binding Energy (eV)	PCo	pCoA@M				1.09732e-05	4.91005									Wavelength (nm)	50 µg/mL	37.5 µg/mL	25 µg/mL	18.8 µg/mL	12.5 µg/mL	9.4 µg/mL	6.3 µg/mL	4.7 µg/mL	3.2 µg/mL	2.4 µg/mL	1.6 µg/mL	1.2 µg/mL	0.8 µg/mL	0.6 µg/mL		Wavelength (nm)	PDA	PCo	PCoA	PCoA@M		Angle (degree)	Co-PDA	PCo	PCoA		Temperature (°C)
-245	0					1400	29060	18913.3				3.07336e-05	9.72528			Pore Width (nm)	dV/dlog(W)		Pore Width (nm)	dV/dlog(W)		380	1.952	1.316	1.044	0.704	0.568	0.347	0.304	0.189	0.175	0.102	0.096	0.057	0.054	0.037		250	0.44	1.361	3.018	3.419		5.00157	1125	1157	1108		29.8278
-240	0					1399	27733.3	18540				5.07662e-05	14.5748			147.592	0.133973		0.49155	0.150721		380.5	1.908	1.285	1.023	0.694	0.553	0.34	0.297	0.185	0.173	0.102	0.096	0.057	0.058	0.035		250.5	0.442	1.343	2.998	3.369		5.0147	1074	1236	1190		29.8203
-235	0					1398	27813.3	18260				6.90461e-05	19.4153			104.965	0.248834		0.526537	0.31789		381	1.846	1.257	1.006	0.678	0.541	0.333	0.295	0.179	0.171	0.099	0.092	0.057	0.056	0.033		251	0.438	1.347	3.046	3.437		5.02783	1067	1201	1094		29.814
-230	0					1397	27360	18566.7				8.56054e-05	24.1875			81.2956	0.30026		0.545382	0.524267		381.5	1.828	1.236	0.985	0.664	0.533	0.326	0.29	0.176	0.165	0.098	0.094	0.053	0.058	0.034		251.5	0.432	1.347	3.004	3.455		5.04096	1066	1106	1124		29.8028
-225	0					1396	27000	18233.3				0.000100571	28.9932			51.8057	0.341604		0.55764	0.745891		382	1.794	1.214	0.961	0.651	0.523	0.32	0.282	0.172	0.159	0.093	0.09	0.054	0.054	0.032		252	0.433	1.323	2.943	3.274		5.05409	1022	1198	1074		29.7928
-220	0					1395	26946.7	18740				0.000114772	33.8832			32.1008	0.202645		0.566645	0.988645		382.5	1.763	1.192	0.949	0.641	0.51	0.315	0.276	0.17	0.157	0.094	0.085	0.053	0.053	0.032		252.5	0.43	1.327	2.925	3.286		5.06722	1115	1247	1177		29.7941
-215	0					1394	26566.7	17920				0.000128045	38.7677			21.8065	0.126801		0.573578	1.21715		383	1.731	1.175	0.93	0.63	0.509	0.309	0.273	0.169	0.155	0.091	0.087	0.053	0.051	0.031		253	0.429	1.312	2.898	3.299		5.08035	1080	1192	1074		29.7841
-210	0					1393	26640	18026.7				0.000141274	43.5893			16.5183	0.079245		0.579344	1.46455		383.5	1.705	1.157	0.919	0.622	0.496	0.306	0.268	0.165	0.153	0.09	0.084	0.052	0.052	0.03		253.5	0.43	1.311	2.937	3.249		5.09348	1085	1174	1175		29.7804
-205	0					1392	26626.7	17740				0.000152258	48.3856			13.5654	0.060979		0.584268	1.7294		384	1.68	1.146	0.904	0.615	0.489	0.302	0.266	0.165	0.154	0.092	0.085	0.052	0.053	0.033		254	0.423	1.302	2.931	3.299		5.10661	1087	1192	1038		29.7766
-200	0					1391	27286.7	18093.3				0.000162556	53.1341			11.6499	0.053789		0.588866	2.01435		384.5	1.657	1.131	0.897	0.606	0.486	0.297	0.264	0.161	0.15	0.088	0.085	0.051	0.052	0.031		254.5	0.42	1.295	2.898	3.238		5.11974	1090	1149	1088		29.7741
-195	0					1390	27660	18380				0.000172658	57.9478			10.2424	0.048574		0.592333	2.24199		385	1.645	1.12	0.891	0.599	0.48	0.293	0.261	0.16	0.151	0.089	0.083	0.051	0.05	0.031		255	0.417	1.292	2.844	3.274		5.13287	1114	1159	1127		29.7629
-190	0					1389	26786.7	18033.3				0.000182038	62.6694			8.99871	0.050174		0.595456	2.44813		385.5	1.63	1.108	0.876	0.597	0.477	0.294	0.259	0.159	0.147	0.087	0.083	0.05	0.051	0.03		255.5	0.42	1.283	2.795	3.261		5.146	1030	1157	1095		29.7692
-185	0					1388	27546.7	18080				0.000192157	67.5211			7.62443	0.050844		0.598321	2.62686		386	1.614	1.093	0.869	0.591	0.475	0.287	0.256	0.157	0.144	0.086	0.082	0.049	0.049	0.033		256	0.417	1.269	2.804	3.261		5.15913	1057	1194	1134		29.7679
-180	0					1387	27146.7	17933.3				0.000201658	72.5041			6.45706	0.055604		0.600837	2.77007		386.5	1.607	1.089	0.863	0.587	0.47	0.286	0.255	0.156	0.145	0.086	0.079	0.049	0.047	0.031		256.5	0.417	1.258	2.808	3.194		5.17226	1048	1153	1183		29.7704
-175	0					1386	26260	18026.7				0.00021145	77.4161			5.5817	0.061851		0.603449	2.89128		387	1.595	1.088	0.861	0.582	0.467	0.285	0.252	0.156	0.144	0.085	0.08	0.051	0.048	0.029		257	0.422	1.258	2.779	3.227		5.18539	1031	1176	1128		29.7754
-170	0					1385	26540	18273.3				0.000221308	82.2173			4.89382	0.062228		0.605888	2.97022		387.5	1.592	1.088	0.862	0.584	0.466	0.286	0.252	0.155	0.144	0.086	0.082	0.046	0.048	0.03		257.5	0.419	1.24	2.795	3.238		5.19852	1090	1105	1134		29.7916
-165	0					1384	27253.3	17973.3				0.000231306	87.0344			4.33941	0.072898		0.608244	3.01615		388	1.595	1.077	0.86	0.581	0.462	0.286	0.253	0.155	0.142	0.083	0.081	0.045	0.049	0.032		258	0.416	1.245	2.787	3.154		5.21165	1100	1174	1118		29.8016
-160	0					1383	26693.3	18233.3				0.000241983	91.8941			3.90907	0.683678		0.610514	3.03244		388.5	1.59	1.087	0.858	0.582	0.467	0.285	0.251	0.156	0.145	0.085	0.081	0.05	0.049	0.032		258.5	0.411	1.228	2.756	3.164		5.22478	1061	1191	1141		29.8165
-155	0					1382	26660	18200				0.000253344	96.6991			3.49582	0.0226		0.612791	3.02305		389	1.59	1.085	0.862	0.586	0.467	0.288	0.254	0.156	0.145	0.086	0.081	0.051	0.049	0.031		259	0.409	1.219	2.745	3.127		5.23791	1070	1186	1135		29.8337
-150	0					1381	26846.7	17760				0.000265885	101.514			3.07087	0.018613		0.615072	2.98881		389.5	1.594	1.085	0.861	0.58	0.468	0.287	0.256	0.155	0.146	0.088	0.082	0.051	0.05	0.031		259.5	0.41	1.221	2.734	3.194		5.25104	1106	1183	1065		29.8529
-145	0					1380	26600	18646.7				0.000279921	106.481			2.80302	0.034366		0.617452	2.92926		390	1.591	1.086	0.866	0.585	0.471	0.286	0.254	0.155	0.147	0.087	0.08	0.048	0.051	0.031		260	0.407	1.217	2.72	3.109		5.26417	1011	1203	1106		29.866
-140	0					1379	26006.7	18060				0.00029448	111.231			2.57398	0.049343		0.619929	2.84501		390.5	1.594	1.095	0.869	0.588	0.472	0.289	0.256	0.156	0.145	0.087	0.081	0.05	0.049	0.032		260.5	0.408	1.195	2.7	3.118		5.2773	1115	1191	1105		29.8828
-135	0					1378	25840	18333.3				0.000311448	116.136			2.32308	0.084537		0.622689	2.73085		391	1.605	1.1	0.871	0.587	0.471	0.29	0.254	0.158	0.146	0.087	0.081	0.046	0.048	0.032		261	0.406	1.197	2.665	3.046		5.29043	1041	1175	1110		29.9043
-130	0					1377	25933.3	17893.3				0.000330217	120.982			2.05266	0.150206		0.625364	2.60512		391.5	1.623	1.102	0.876	0.596	0.478	0.288	0.257	0.159	0.145	0.087	0.082	0.047	0.048	0.032		261.5	0.403	1.183	2.622	3.046		5.30356	1085	1155	1133		29.9354
-125	0					1376	25760	18146.7				0.000351825	125.867			1.88657	0.218785		0.628326	2.45858		392	1.629	1.115	0.886	0.597	0.477	0.295	0.259	0.158	0.145	0.085	0.082	0.046	0.048	0.031		262	0.401	1.17	2.613	3.084		5.31669	1120	1210	1171		29.9605
-120	0					1375	25600	17926.7				0.000376106	130.675			1.78987	0.291382		0.631575	2.28944		392.5	1.645	1.123	0.888	0.601	0.483	0.296	0.262	0.159	0.148	0.087	0.078	0.049	0.046	0.031		262.5	0.398	1.166	2.641	3.109		5.32982	1113	1185	1056		29.9964
-115	0					1374	25786.7	17686.7				0.000403991	135.551						0.635022	2.11763		393	1.669	1.128	0.897	0.609	0.488	0.298	0.262	0.162	0.149	0.086	0.082	0.049	0.049	0.032		263	0.402	1.152	2.605	3.127		5.34295	1097	1240	1085		30.0203
-110	0					1373	25853.3	17606.7				0.000437967	140.525						0.638762	1.94885		393.5	1.69	1.14	0.907	0.613	0.49	0.301	0.263	0.161	0.15	0.087	0.083	0.047	0.049	0.03		263.5	0.399	1.144	2.608	3.031		5.35608	1093	1221	1111		30.0419
-105	0					1372	25593.3	17860				0.000478108	145.262						0.642798	1.78459		394	1.698	1.159	0.918	0.621	0.495	0.305	0.267	0.165	0.151	0.09	0.086	0.048	0.051	0.03		264	0.393	1.138	2.597	3.084		5.36921	1033	1217	1156		30.067
-100	0					1371	25186.7	17466.7				0.000520492	149.933						0.647512	1.61306		394.5	1.72	1.163	0.925	0.629	0.502	0.309	0.272	0.165	0.153	0.091	0.085	0.052	0.05	0.028		264.5	0.395	1.131	2.552	3.031		5.38234	1045	1224	1092		30.0981
-95	0					1370	25080	17486.7				0.000574844	154.776						0.652629	1.45893		395	1.735	1.186	0.939	0.637	0.506	0.313	0.273	0.17	0.157	0.092	0.085	0.051	0.051	0.03		265	0.392	1.121	2.574	3.018		5.39547	1075	1201	1177		30.128
-90	0					1369	24900	17666.7				0.000638674	159.605						0.657678	1.33047		395.5	1.76	1.2	0.951	0.64	0.513	0.316	0.278	0.173	0.16	0.093	0.087	0.051	0.054	0.032		265.5	0.396	1.117	2.543	2.991		5.4086	1019	1221	1155		30.1686
-85	0					1368	25006.7	17726.7				0.000713865	164.349						0.663807	1.201		396	1.783	1.209	0.959	0.65	0.522	0.319	0.28	0.173	0.161	0.094	0.086	0.051	0.052	0.031		266	0.393	1.105	2.547	3.018		5.42173	1106	1172	1110		30.2021
-80	0					1367	24986.7	17620				0.000806088	168.976						0.670361	1.08492		396.5	1.806	1.222	0.973	0.656	0.529	0.323	0.285	0.173	0.161	0.094	0.088	0.053	0.053	0.032		266.5	0.391	1.094	2.518	3.011		5.43486	1074	1146	1070		30.2344
-75	0					1366	25180	17666.7				0.000914082	173.561						0.677541	0.972808		397	1.831	1.239	0.987	0.667	0.534	0.33	0.288	0.178	0.166	0.097	0.091	0.053	0.055	0.033		267	0.391	1.087	2.49	3.011		5.44799	1096	1268	1152		30.2691
-70	0					1365	24520	17566.7				0.00104058	177.888						0.685557	0.873076		397.5	1.862	1.257	0.999	0.676	0.541	0.334	0.291	0.181	0.166	0.096	0.089	0.056	0.053	0.034		267.5	0.393	1.085	2.474	2.96		5.46113	1019	1224	1101		30.3038
-65	0					1364	24506.7	17660				0.00327359	203.609						0.694132	0.775369		398	1.873	1.283	1.013	0.688	0.551	0.338	0.297	0.181	0.167	0.099	0.093	0.056	0.054	0.031		268	0.394	1.073	2.482	2.985		5.47426	1078	1210	1156		30.3397
-60	0					1363	25006.7	17340				0.00543621	210.714						0.703178	0.687941		398.5	1.907	1.295	1.029	0.697	0.56	0.341	0.303	0.185	0.171	0.1	0.097	0.056	0.055	0.033		268.5	0.392	1.066	2.445	2.948		5.48739	1055	1158	1089		30.3803
-55	0					1362	24960	17426.7				0.00793029	215.252						0.799383	0.242724		399	1.931	1.313	1.041	0.706	0.565	0.345	0.306	0.187	0.176	0.101	0.098	0.057	0.058	0.034		269	0.389	1.052	2.421	2.954		5.50052	1139	1212	1102		30.4174
-50	0					1361	24800	17946.7				0.00998168	218.957						0.853912	0.163901		399.5	1.964	1.333	1.056	0.716	0.575	0.349	0.309	0.189	0.176	0.101	0.098	0.058	0.056	0.035		269.5	0.387	1.045	2.421	2.943		5.51365	1100	1254	1068		30.4592
-45	0					1360	25373.3	17480				0.0290391	258.747						0.901223	0.15793		400	1.996	1.348	1.076	0.723	0.586	0.355	0.312	0.192	0.178	0.104	0.098	0.058	0.059	0.035		270	0.388	1.037	2.402	2.937		5.52678	1058	1235	1110		30.5011
-40	0					1359	25246.7	17553.3				0.075268	280.017						0.933536	0.212957		400.5	2.033	1.374	1.087	0.735	0.589	0.361	0.316	0.194	0.18	0.106	0.099	0.06	0.061	0.036		270.5	0.386	1.03	2.383	2.893		5.53991	1089	1220	1152		30.5466
-35	0					1358	25133.3	17640				0.080322	280.566						1.13411	0.195707		401	2.057	1.391	1.106	0.747	0.599	0.365	0.323	0.198	0.184	0.106	0.101	0.06	0.06	0.037		271	0.384	1.019	2.389	2.925		5.55304	1062	1239	1055		30.5956
-30	0					1357	24640	17806.7				0.100338	282.732						1.44244	0.0336338		401.5	2.086	1.411	1.122	0.761	0.607	0.372	0.325	0.2	0.184	0.108	0.103	0.059	0.061	0.035		271.5	0.386	1.017	2.372	2.92		5.56617	1127	1227	1200		30.6386
-25	0					1356	24633.3	17240				0.120544	284.347						1.47206	0.030288		402	2.1	1.436	1.136	0.769	0.614	0.378	0.33	0.203	0.188	0.109	0.102	0.059	0.061	0.037		272	0.384	1.006	2.357	2.888		5.5793	1020	1174	1106		30.6853
-20	0					1355	24806.7	17840				0.140849	285.721						1.5837	0.0263686		402.5	2.142	1.457	1.154	0.781	0.623	0.384	0.337	0.207	0.192	0.112	0.105	0.064	0.062	0.038		272.5	0.385	1	2.354	2.868		5.59243	1106	1197	1137		30.7307
-15	0					1354	24573.3	17653.3				0.16054	286.866						1.69296	0.0207695		403	2.163	1.474	1.173	0.789	0.631	0.389	0.341	0.212	0.195	0.113	0.106	0.062	0.065	0.038		273	0.382	0.993	2.325	2.888		5.60556	1091	1122	1135		30.7857
-10	0					1353	24520	17786.7				0.180441	287.842						1.80237	0.0177194		403.5	2.216	1.494	1.182	0.804	0.643	0.393	0.345	0.212	0.195	0.113	0.108	0.065	0.064	0.04		273.5	0.384	0.986	2.282	2.873		5.61869	1050	1214	1167		30.8324
-5	0					1352	24393.3	17866.7				0.200186	288.701						1.90749	0.0163797		404	2.24	1.518	1.207	0.811	0.649	0.398	0.348	0.215	0.196	0.116	0.108	0.064	0.065	0.039		274	0.38	0.979	2.299	2.83		5.63182	1064	1171	1169		30.879
0	0					1351	23806.7	17893.3				0.249429	290.518									404.5	2.261	1.544	1.221	0.824	0.657	0.406	0.355	0.217	0.203	0.116	0.111	0.065	0.065	0.04		274.5	0.383	0.977	2.316	2.863		5.64495	1049	1168	1151		30.9341
5	0					1350	24360	17840				0.300272	292.027									405	2.316	1.564	1.235	0.837	0.667	0.41	0.358	0.22	0.202	0.118	0.112	0.065	0.065	0.039		275	0.382	0.969	2.267	2.863		5.65808	1074	1252	1164		30.9807
10	0					1349	23966.7	17446.7				0.350407	293.307									405.5	2.315	1.583	1.253	0.846	0.679	0.414	0.366	0.222	0.205	0.119	0.113	0.066	0.066	0.04		275.5	0.381	0.962	2.266	2.839		5.67121	1022	1210	1113		31.0357
15	0					1348	24200	17560				0.399709	294.407									406	2.349	1.595	1.267	0.856	0.683	0.42	0.368	0.225	0.209	0.12	0.115	0.068	0.068	0.041		276	0.381	0.957	2.231	2.853		5.68434	1063	1232	1059		31.0847
20	0					1347	24206.7	17613.3				0.449593	295.513									406.5	2.392	1.615	1.278	0.867	0.689	0.425	0.371	0.229	0.21	0.119	0.117	0.068	0.069	0.042		276.5	0.381	0.955	2.214	2.787		5.69747	1124	1232	1185		31.1362
25	0					1346	23586.7	17633.3				0.499663	296.635									407	2.412	1.636	1.298	0.879	0.7	0.431	0.376	0.231	0.214	0.122	0.118	0.069	0.069	0.041		277	0.381	0.944	2.21	2.804		5.7106	1079	1257	1155		31.19
30	0					1345	23906.7	17086.7				0.549596	297.813									407.5	2.435	1.653	1.314	0.889	0.711	0.434	0.382	0.233	0.217	0.126	0.118	0.072	0.069	0.041		277.5	0.38	0.94	2.197	2.771		5.72373	1080	1182	1084		31.251
35	0					1344	23780	17433.3				0.59962	299.044									408	2.46	1.687	1.327	0.901	0.718	0.441	0.387	0.239	0.219	0.128	0.12	0.073	0.069	0.043		278	0.38	0.932	2.181	2.767		5.73686	1100	1280	1193		31.3036
40	0					1343	24020	17333.3				0.649454	300.551									408.5	2.498	1.698	1.349	0.91	0.729	0.445	0.39	0.239	0.223	0.129	0.122	0.072	0.071	0.044		278.5	0.377	0.929	2.166	2.787		5.74999	1081	1249	1205		31.3574
45	0					1342	23986.7	18120				0.699884	302.158									409	2.559	1.722	1.369	0.923	0.739	0.449	0.398	0.242	0.223	0.129	0.124	0.071	0.073	0.044		279	0.379	0.922	2.146	2.741		5.76312	1123	1199	1136		31.422
50	0					1341	24160	17920				0.74925	304.231									409.5	2.584	1.74	1.381	0.933	0.749	0.458	0.399	0.247	0.228	0.131	0.125	0.074	0.074	0.045		279.5	0.379	0.916	2.126	2.741		5.77625	1114	1259	1119		31.477
55	0					1340	23533.3	17926.7				0.799266	306.983									410	2.597	1.753	1.395	0.944	0.752	0.462	0.405	0.25	0.229	0.131	0.125	0.072	0.075	0.044		280	0.379	0.918	2.103	2.697		5.78938	1038	1287	1162		31.5464
60	0					1339	23280	17933.3				0.819738	308.483									410.5	2.641	1.78	1.42	0.953	0.762	0.467	0.407	0.251	0.231	0.133	0.127	0.073	0.074	0.044		280.5	0.378	0.91	2.086	2.723		5.80251	1121	1217	1187		31.6014
65	0					1338	24273.3	17973.3				0.849273	311.2									411	2.647	1.8	1.426	0.964	0.773	0.47	0.414	0.252	0.233	0.135	0.129	0.075	0.075	0.045		281	0.378	0.901	2.081	2.703		5.81564	1092	1233	1136		31.6648
70	0					1337	23733.3	17560				0.873812	314.456									411.5	2.69	1.822	1.44	0.974	0.779	0.475	0.417	0.256	0.234	0.135	0.13	0.075	0.076	0.047		281.5	0.376	0.898	2.053	2.706		5.82877	1074	1245	1141		31.7294
75	0					1336	23526.7	16800				0.898554	319.059									412	2.706	1.831	1.46	0.985	0.787	0.481	0.42	0.258	0.238	0.138	0.131	0.076	0.074	0.046		282	0.377	0.897	2.053	2.716		5.8419	1069	1250	1127		31.7928
80	0					1335	23506.7	17533.3				0.921717	326.458									412.5	2.752	1.856	1.478	0.991	0.795	0.485	0.426	0.261	0.242	0.138	0.132	0.078	0.077	0.046		282.5	0.376	0.895	2.041	2.674		5.85503	1149	1266	1137		31.8442
85	0					1334	24213.3	17793.3				0.943509	339.955									413	2.763	1.876	1.488	1.008	0.804	0.491	0.431	0.264	0.243	0.14	0.134	0.079	0.077	0.047		283	0.374	0.891	2.031	2.687		5.86816	1105	1301	1136		31.91
90	0					1333	24566.7	17766.7				0.96963	369.827									413.5	2.791	1.89	1.503	1.018	0.809	0.496	0.435	0.266	0.246	0.141	0.135	0.079	0.078	0.047		283.5	0.375	0.891	2.004	2.647		5.88129	1113	1329	1131		31.9721
95	0					1332	23946.7	17753.3				0.977102	387.729									414	2.868	1.911	1.509	1.025	0.817	0.501	0.439	0.271	0.248	0.144	0.138	0.08	0.08	0.05		284	0.376	0.882	2.012	2.69		5.89442	1060	1257	1213		32.0379
100	0					1331	24053.3	17733.3				0.985387	424.777									414.5	2.821	1.936	1.53	1.031	0.824	0.506	0.443	0.272	0.252	0.145	0.136	0.08	0.08	0.049		284.5	0.374	0.876	1.99	2.668		5.90755	1131	1156	1103		32.1013
105	0					1330	24220	18040				0.990174	465.481									415	2.878	1.951	1.539	1.042	0.827	0.511	0.446	0.271	0.251	0.144	0.137	0.079	0.081	0.048		285	0.375	0.876	1.992	2.641		5.92068	1107	1211	1155		32.1731
110	0					1329	23160	17973.3				0.984529	449.758									415.5	2.873	1.956	1.55	1.052	0.84	0.512	0.45	0.274	0.253	0.145	0.139	0.081	0.08	0.047		285.5	0.375	0.873	1.969	2.613		5.93382	1093	1231	1204		32.2424
115	0					1328	23526.7	18360				0.978789	429.784									416	2.898	1.981	1.571	1.057	0.846	0.516	0.451	0.276	0.254	0.146	0.138	0.081	0.079	0.047		286	0.377	0.864	1.976	2.63		5.94695	1120	1273	1163		32.313
120	2					1327	23346.7	18186.7				0.973094		411.855								416.5	2.937	1.992	1.579	1.069	0.855	0.522	0.455	0.279	0.257	0.148	0.139	0.082	0.081	0.049		286.5	0.376	0.863	1.955	2.622		5.96008	1129	1267	1149		32.3943
125	0					1326	24126.7	17626.7				0.954427		368.073								417	2.96	2.004	1.588	1.079	0.859	0.526	0.462	0.28	0.26	0.149	0.141	0.082	0.084	0.048		287	0.38	0.861	1.953	2.668		5.97321	1100	1201	1170		32.4601
130	1					1325	24460	17900				0.92596		344.347								417.5	3.018	2.025	1.605	1.087	0.865	0.528	0.466	0.284	0.261	0.149	0.143	0.085	0.082	0.049		287.5	0.376	0.858	1.948	2.624		5.98634	1015	1257	1203		32.5259
135	2					1324	23400	17793.3				0.891951		332.576								418	2.979	2.031	1.621	1.092	0.872	0.535	0.467	0.285	0.264	0.149	0.144	0.084	0.083	0.048		288	0.377	0.85	1.952	2.595		5.99947	1106	1243	1133		32.6024
140	1					1323	23206.7	17293.3				0.860656		327.313								418.5	3.053	2.059	1.624	1.097	0.876	0.536	0.47	0.287	0.265	0.152	0.145	0.084	0.083	0.05		288.5	0.378	0.85	1.922	2.616		6.0126	1064	1221	1203		32.667
145	4					1322	23366.7	17866.7				0.833548		324.346								419	3.068	2.064	1.639	1.111	0.886	0.542	0.474	0.288	0.264	0.152	0.146	0.086	0.084	0.05		289	0.376	0.847	1.924	2.608		6.02573	1083	1206	1165		32.728
150	4					1321	23213.3	17733.3				0.80781		322.184								419.5	3.084	2.08	1.645	1.113	0.89	0.544	0.474	0.291	0.269	0.155	0.146	0.085	0.084	0.05		289.5	0.375	0.842	1.916	2.589		6.03886	1078	1235	1166		32.8045
155	3					1320	23180	17873.3				0.782462		320.467								420	3.109	2.096	1.658	1.121	0.893	0.546	0.48	0.292	0.27	0.156	0.148	0.085	0.085	0.051		290	0.375	0.84	1.919	2.608		6.05199	1088	1214	1189		32.8715
160	7					1319	23313.3	18140				0.750723		318.57								420.5	3.092	2.107	1.666	1.127	0.903	0.549	0.483	0.293	0.269	0.155	0.149	0.086	0.086	0.051		290.5	0.373	0.836	1.934	2.589		6.06512	1095	1189	1198		32.9504
165	12					1318	23186.7	17760				0.700613		316.043								421	3.092	2.107	1.681	1.133	0.905	0.552	0.484	0.295	0.271	0.156	0.149	0.086	0.087	0.051		291	0.372	0.834	1.925	2.597		6.07825	1122	1224	1200		33.0401
170	12					1317	23926.7	17913.3				0.650683		313.82								421.5	3.174	2.13	1.684	1.138	0.909	0.556	0.487	0.298	0.275	0.158	0.15	0.087	0.088	0.049		291.5	0.371	0.834	1.921	2.589		6.09138	1116	1169	1193		33.1131
175	6					1316	23633.3	17840				0.600745		311.77								422	3.154	2.137	1.693	1.144	0.914	0.559	0.489	0.298	0.275	0.157	0.149	0.086	0.088	0.051		292	0.37	0.828	1.917	2.595		6.10451	1089	1286	1185		33.1992
180	9					1315	23493.3	17800				0.550429		309.935								422.5	3.174	2.152	1.706	1.149	0.918	0.563	0.492	0.298	0.276	0.159	0.151	0.086	0.087	0.053		292.5	0.37	0.828	1.903	2.603		6.11764	1166	1293	1170		33.2781
185	16					1314	23466.7	17693.3				0.500589		308.129								423	3.174	2.151	1.714	1.154	0.918	0.564	0.494	0.299	0.277	0.16	0.152	0.089	0.088	0.053		293	0.37	0.824	1.918	2.595		6.13077	1127	1255	1187		33.3451
190	17					1313	23353.3	17766.7				0.456425		299.321								423.5	3.154	2.165	1.717	1.159	0.923	0.564	0.496	0.303	0.28	0.16	0.153	0.088	0.088	0.054		293.5	0.367	0.816	1.893	2.582		6.1439	1165	1273	1203		33.424
195	31					1312	23500	18020				0.398455		297.823								424	3.205	2.182	1.729	1.163	0.928	0.566	0.497	0.304	0.28	0.16	0.152	0.089	0.089	0.054		294	0.365	0.822	1.895	2.579		6.15703	1144	1276	1209		33.503
200	33					1311	23386.7	18373.3				0.33183		296.251								424.5	3.238	2.18	1.732	1.169	0.933	0.57	0.501	0.305	0.279	0.161	0.154	0.089	0.088	0.052		294.5	0.364	0.818	1.903	2.577		6.17016	1114	1246	1201		33.5915
205	43					1310	23206.7	18593.3				0.300255		295.424								425	3.238	2.194	1.732	1.171	0.934	0.572	0.501	0.304	0.282	0.162	0.156	0.089	0.089	0.051		295	0.366	0.812	1.904	2.562		6.18329	1128	1269	1238		33.6704
210	71					1309	22733.3	17566.7				0.250223		293.976								425.5	3.215	2.195	1.739	1.177	0.938	0.572	0.503	0.305	0.284	0.162	0.154	0.09	0.09	0.053		295.5	0.361	0.809	1.911	2.572		6.19642	1121	1264	1263		33.7517
215	103					1308	23366.7	18000				0.200482		292.191								426	3.215	2.199	1.742	1.176	0.941	0.575	0.503	0.306	0.284	0.161	0.152	0.089	0.089	0.053		296	0.359	0.808	1.91	2.569		6.20955	1087	1266	1214		33.8271
220	141					1307	23233.3	17626.7				0.140739		289.2								426.5	3.299	2.207	1.744	1.18	0.942	0.575	0.505	0.307	0.283	0.163	0.154	0.09	0.088	0.052		296.5	0.361	0.801	1.892	2.559		6.22268	1164	1280	1217		33.9215
225	179					1306	23926.7	18060				0.120077		287.804								427	3.238	2.208	1.749	1.181	0.942	0.574	0.505	0.308	0.282	0.164	0.154	0.091	0.088	0.051		297	0.361	0.802	1.903	2.574		6.23581	1100	1243	1216		33.9981
230	241					1305	23873.3	18760				0.100286		286.103								427.5	3.274	2.204	1.755	1.184	0.947	0.576	0.506	0.308	0.285	0.162	0.155	0.089	0.089	0.052		297.5	0.365	0.799	1.907	2.579		6.24894	1092	1212	1188		34.0806
235	287					1304	24146.7	18653.3				0.0803397		283.995								428	3.238	2.213	1.759	1.185	0.945	0.577	0.509	0.31	0.285	0.162	0.156	0.089	0.089	0.053		298	0.363	0.793	1.889	2.564		6.26207	1138	1232	1159		34.1751
240	401					1303	24633.3	18346.7				0.0606088		281.145								428.5	3.299	2.209	1.76	1.19	0.951	0.579	0.507	0.309	0.286	0.163	0.155	0.09	0.087	0.053		298.5	0.359	0.793	1.901	2.567		6.2752	1092	1243	1214		34.254
245	499					1302	24833.3	18446.7				0.0296126		272.196								429	3.299	2.219	1.767	1.19	0.946	0.581	0.509	0.31	0.286	0.162	0.155	0.092	0.089	0.053		299	0.36	0.787	1.893	2.547		6.28833	1093	1229	1199		34.3341
250	565					1301	23533.3	18433.3				0.0104163		245.553								429.5	3.326	2.23	1.765	1.192	0.95	0.581	0.509	0.308	0.287	0.163	0.157	0.092	0.089	0.053		299.5	0.361	0.792	1.899	2.587		6.30146	1140	1251	1166		34.4202
255	639					1300	24500	18393.3														430	3.326	2.226	1.768	1.193	0.952	0.582	0.509	0.31	0.287	0.166	0.157	0.092	0.091	0.055		300	0.357	0.789	1.898	2.564		6.31459	1039	1295	1237		34.5099
260	674					1299	23726.7	19026.7														430.5	3.261	2.229	1.771	1.191	0.954	0.58	0.508	0.309	0.288	0.165	0.157	0.09	0.091	0.056		300.5	0.355	0.786	1.889	2.55		6.32772	1100	1268	1221		34.6068
265	782					1298	23893.3	18553.3														431	3.299	2.219	1.766	1.195	0.949	0.58	0.509	0.31	0.285	0.163	0.156	0.091	0.09	0.054		301	0.355	0.782	1.891	2.597		6.34085	1079	1278	1191		34.6965
270	832					1297	23686.7	18820														431.5	3.274	2.232	1.766	1.188	0.948	0.58	0.508	0.309	0.285	0.163	0.156	0.09	0.089	0.054		301.5	0.355	0.781	1.897	2.574		6.35398	1051	1281	1175		34.779
275	817					1296	23926.7	18926.7														432	3.274	2.229	1.765	1.191	0.948	0.58	0.506	0.31	0.284	0.164	0.156	0.09	0.088	0.053		302	0.357	0.778	1.886	2.603		6.36711	1096	1324	1231		34.8699
280	780					1295	23653.3	18680														432.5	3.249	2.219	1.756	1.188	0.946	0.579	0.507	0.307	0.284	0.163	0.156	0.091	0.089	0.054		302.5	0.356	0.774	1.897	2.584		6.38024	1093	1235	1188		34.9632
285	697					1294	23813.3	18686.7														433	3.274	2.218	1.758	1.186	0.946	0.579	0.507	0.309	0.285	0.161	0.155	0.09	0.089	0.053		303	0.354	0.774	1.905	2.582		6.39338	1069	1281	1258		35.0445
290	604					1293	24233.3	18406.7														433.5	3.249	2.213	1.757	1.182	0.942	0.577	0.507	0.309	0.284	0.161	0.154	0.089	0.089	0.052		303.5	0.352	0.768	1.915	2.557		6.40651	1135	1271	1239		35.1354
295	498					1292	23906.7	19580														434	3.274	2.209	1.751	1.179	0.939	0.575	0.504	0.306	0.283	0.162	0.152	0.088	0.088	0.052		304	0.352	0.768	1.898	2.582		6.41964	1101	1216	1204		35.2239
300	431					1291	24433.3	19240														434.5	3.249	2.208	1.741	1.179	0.938	0.573	0.502	0.305	0.281	0.161	0.154	0.089	0.089	0.052		304.5	0.353	0.766	1.917	2.582		6.43277	1135	1266	1207		35.322
305	352					1290	24446.7	18533.3														435	3.249	2.202	1.734	1.176	0.937	0.572	0.501	0.305	0.283	0.161	0.154	0.088	0.089	0.051		305	0.349	0.761	1.918	2.584		6.4459	1117	1273	1254		35.4212
310	277					1289	24440	19193.3														435.5	3.194	2.194	1.739	1.171	0.93	0.572	0.499	0.304	0.281	0.162	0.152	0.089	0.089	0.052		305.5	0.354	0.757	1.922	2.611		6.45903	1067	1252	1225		35.5133
315	215					1288	24666.7	19326.7														436	3.215	2.188	1.729	1.17	0.931	0.57	0.499	0.304	0.281	0.16	0.152	0.089	0.088	0.053		306	0.35	0.752	1.912	2.582		6.47216	1136	1294	1212		35.6138
320	169					1287	24606.7	19560														436.5	3.238	2.178	1.723	1.166	0.929	0.568	0.497	0.303	0.278	0.16	0.153	0.089	0.088	0.052		306.5	0.348	0.763	1.901	2.589		6.48529	1141	1254	1229		35.7083
325	135					1286	24613.3	19106.7														437	3.154	2.168	1.712	1.161	0.925	0.564	0.495	0.302	0.278	0.16	0.152	0.088	0.088	0.053		307	0.348	0.753	1.908	2.574		6.49842	1066	1289	1217		35.8075
330	122					1285	23786.7	19220														437.5	3.194	2.154	1.715	1.154	0.918	0.562	0.494	0.301	0.277	0.157	0.152	0.088	0.087	0.051		307.5	0.354	0.745	1.911	2.6		6.51155	1119	1245	1222		35.9056
335	93					1284	24146.7	18820														438	3.136	2.148	1.703	1.155	0.916	0.56	0.49	0.298	0.276	0.157	0.152	0.088	0.088	0.053		308	0.347	0.749	1.948	2.597		6.52468	1150	1380	1273		36.0072
340	116					1283	23713.3	19146.7														438.5	3.174	2.133	1.695	1.144	0.912	0.558	0.489	0.298	0.275	0.157	0.151	0.087	0.087	0.053		308.5	0.345	0.745	1.912	2.63		6.53781	1134	1269	1212		36.0897
345	126					1282	23500	19033.3														439	3.136	2.123	1.681	1.14	0.906	0.554	0.486	0.296	0.273	0.157	0.15	0.088	0.085	0.051		309	0.348	0.743	1.904	2.608		6.55094	1148	1298	1214		36.195
350	137					1281	23986.7	19006.7														439.5	3.109	2.109	1.668	1.13	0.901	0.552	0.484	0.292	0.271	0.156	0.148	0.085	0.086	0.05		309.5	0.347	0.737	1.912	2.613		6.56407	1151	1244	1226		36.2799
355	154					1280	24253.3	19633.3														440	3.092	2.094	1.664	1.12	0.896	0.546	0.479	0.293	0.271	0.154	0.147	0.085	0.084	0.05		310	0.347	0.736	1.922	2.613		6.5772	1103	1305	1263		36.3887
360	194					1279	23740	18593.3														440.5	3.038	2.085	1.649	1.113	0.887	0.542	0.476	0.291	0.268	0.153	0.146	0.084	0.085	0.051		310.5	0.35	0.735	1.953	2.562		6.59033	1133	1321	1247		36.4832
365	203					1278	23113.3	18540														441	3.038	2.065	1.639	1.107	0.881	0.54	0.473	0.291	0.266	0.153	0.145	0.084	0.084	0.05		311	0.343	0.737	1.949	2.63		6.60346	1129	1354	1258		36.5729
370	237					1277	23373.3	18800														441.5	3.038	2.05	1.623	1.102	0.875	0.536	0.469	0.286	0.263	0.152	0.144	0.084	0.083	0.05		311.5	0.344	0.736	1.96	2.647		6.61659	1166	1308	1229		36.6793
375	268					1276	23806.7	18426.7														442	3.011	2.037	1.61	1.091	0.871	0.533	0.466	0.285	0.262	0.15	0.144	0.083	0.083	0.05		312	0.346	0.728	1.963	2.595		6.62972	1079	1240	1167		36.7893
380	281					1275	23126.7	18280														442.5	2.979	2.024	1.599	1.08	0.861	0.527	0.464	0.282	0.261	0.149	0.142	0.082	0.083	0.049		312.5	0.346	0.726	1.955	2.641		6.64285	1143	1308	1197		36.8778
385	246					1274	22960	18993.3														443	2.96	2.01	1.586	1.073	0.855	0.526	0.458	0.279	0.257	0.148	0.14	0.081	0.081	0.05		313	0.341	0.728	1.98	2.639		6.65598	1186	1263	1286		36.9807
390	243					1273	23640	19186.7														443.5	2.943	1.987	1.574	1.063	0.848	0.521	0.455	0.277	0.256	0.147	0.14	0.081	0.081	0.048		313.5	0.341	0.728	1.98	2.605		6.66911	1147	1342	1209		37.08
395	249					1272	24353.3	18733.3														444	2.914	1.972	1.559	1.052	0.839	0.516	0.45	0.274	0.254	0.144	0.138	0.081	0.08	0.046		314	0.347	0.717	1.964	2.671		6.68224	1113	1341	1220		37.1936
400	237					1271	23906.7	19533.3														444.5	2.888	1.946	1.547	1.045	0.832	0.509	0.445	0.272	0.25	0.144	0.137	0.081	0.079	0.047		314.5	0.343	0.72	1.99	2.656		6.69537	1163	1298	1271		37.2868
405	219					1270	23740	18953.3														445	2.853	1.939	1.533	1.038	0.826	0.505	0.442	0.27	0.249	0.143	0.136	0.078	0.079	0.047		315	0.345	0.722	1.961	2.674		6.7085	1174	1393	1243		37.3909
410	200					1269	23806.7	19186.7														445.5	2.821	1.922	1.52	1.023	0.818	0.499	0.438	0.268	0.246	0.142	0.136	0.077	0.078	0.046		315.5	0.346	0.716	1.981	2.647		6.72163	1104	1404	1363		37.4901
415	165					1268	23640	19133.3														446	2.799	1.9	1.5	1.016	0.81	0.496	0.435	0.265	0.244	0.141	0.134	0.077	0.077	0.047		316	0.343	0.713	1.979	2.639		6.73476	1141	1404	1294		37.5978
420	139					1267	24126.7	19060														446.5	2.76	1.878	1.49	1.004	0.801	0.492	0.431	0.262	0.242	0.14	0.131	0.078	0.077	0.045		316.5	0.342	0.71	2.013	2.674		6.74789	1128	1308	1244		37.709
425	113					1266	23880	18680														447	2.727	1.86	1.475	0.993	0.793	0.486	0.424	0.261	0.24	0.138	0.13	0.077	0.076	0.045		317	0.338	0.703	1.997	2.716		6.76102	1160	1339	1298		37.8035
430	87					1265	23193.3	19380														447.5	2.7	1.838	1.457	0.983	0.787	0.482	0.42	0.258	0.239	0.137	0.13	0.077	0.075	0.046		317.5	0.341	0.703	1.998	2.639		6.77415	1197	1296	1261		37.9207
435	85					1264	23886.7	19086.7														448	2.684	1.819	1.445	0.973	0.78	0.476	0.416	0.255	0.236	0.137	0.129	0.076	0.075	0.046		318	0.339	0.701	1.984	2.644		6.78728	1134	1362	1342		38.0295
440	64					1263	24260	19233.3														448.5	2.641	1.798	1.424	0.963	0.767	0.47	0.412	0.253	0.233	0.134	0.128	0.074	0.073	0.045		318.5	0.337	0.696	1.994	2.706		6.80041	1184	1446	1305		38.1323
445	81					1262	23980	19593.3														449	2.627	1.776	1.413	0.954	0.756	0.465	0.408	0.251	0.231	0.133	0.127	0.074	0.073	0.044		319	0.342	0.697	2.017	2.671		6.81354	1152	1359	1275		38.2244
450	73					1261	23993.3	19186.7														449.5	2.597	1.758	1.392	0.94	0.75	0.459	0.402	0.245	0.227	0.13	0.126	0.075	0.072	0.045		319.5	0.34	0.694	2.037	2.7		6.82667	1199	1422	1363		38.332
455	82					1260	23180	19926.7														450	2.564	1.729	1.372	0.929	0.74	0.452	0.397	0.243	0.226	0.13	0.122	0.072	0.071	0.043		320	0.341	0.684	2.026	2.723		6.8398	1107	1501	1332		38.4337
460	110					1259	24146.7	19680														450.5	2.518	1.715	1.35	0.916	0.73	0.446	0.39	0.241	0.223	0.127	0.121	0.071	0.071	0.043		320.5	0.343	0.694	2.032	2.716		6.85293	1129	1347	1365		38.5509
465	95					1258	23140	19853.3														451	2.488	1.689	1.337	0.905	0.719	0.441	0.385	0.237	0.22	0.126	0.12	0.071	0.071	0.042		321	0.341	0.688	2.005	2.671		6.86607	1086	1359	1361		38.649
470	137					1257	24093.3	19406.7														451.5	2.438	1.666	1.317	0.893	0.708	0.435	0.381	0.233	0.215	0.124	0.118	0.07	0.069	0.042		321.5	0.337	0.686	2.041	2.69		6.8792	1165	1501	1332		38.7662
475	150					1256	23886.7	19806.7														452	2.417	1.642	1.299	0.881	0.7	0.429	0.376	0.23	0.213	0.124	0.117	0.068	0.069	0.042		322	0.335	0.685	2.043	2.71		6.89233	1116	1401	1439		38.8702
480	177					1255	23706.7	20386.7														452.5	2.373	1.618	1.281	0.868	0.69	0.423	0.373	0.229	0.21	0.122	0.115	0.067	0.066	0.04		322.5	0.339	0.678	2.061	2.73		6.90546	1128	1427	1377		38.9742
485	221					1254	23813.3	19633.3														453	2.335	1.592	1.263	0.856	0.681	0.418	0.366	0.224	0.207	0.119	0.113	0.067	0.066	0.041		323	0.337	0.682	2.065	2.723		6.91859	1055	1494	1377		39.0819
490	264					1253	23693.3	19720														453.5	2.318	1.571	1.248	0.845	0.671	0.411	0.36	0.222	0.204	0.119	0.111	0.066	0.065	0.041		323.5	0.337	0.675	2.092	2.693		6.93172	1169	1494	1427		39.2003
495	333					1252	23566.7	19346.7														454	2.29	1.552	1.228	0.833	0.662	0.407	0.356	0.219	0.201	0.116	0.111	0.066	0.065	0.039		324	0.336	0.671	2.103	2.73		6.94485	1200	1459	1375		39.3031
500	331					1251	23600	19873.3														454.5	2.238	1.529	1.212	0.817	0.654	0.399	0.35	0.216	0.199	0.116	0.109	0.065	0.065	0.04		324.5	0.331	0.667	2.092	2.723		6.95798	1131	1544	1413		39.4215
505	419					1250	24193.3	19480														455	2.212	1.506	1.193	0.807	0.644	0.394	0.347	0.212	0.196	0.114	0.107	0.064	0.064	0.038		325	0.335	0.667	2.069	2.7		6.97111	1121	1571	1446		39.516
510	485					1249	24200	19526.7														455.5	2.185	1.482	1.173	0.794	0.632	0.388	0.341	0.209	0.193	0.112	0.106	0.063	0.062	0.038		325.5	0.338	0.667	2.091	2.73		6.98424	1109	1565	1461		39.6296
515	444					1248	24773.3	19466.7														456	2.144	1.459	1.152	0.783	0.622	0.382	0.334	0.205	0.189	0.109	0.106	0.061	0.062	0.038		326	0.333	0.663	2.089	2.752		6.99737	1119	1566	1508		39.7539
520	486					1247	24380	19786.7														456.5	2.103	1.437	1.138	0.77	0.611	0.376	0.329	0.201	0.187	0.108	0.104	0.061	0.06	0.038		326.5	0.334	0.665	2.108	2.752		7.0105	1175	1630	1549		39.8663
525	523					1246	24586.7	20126.7														457	2.077	1.412	1.115	0.76	0.602	0.369	0.324	0.2	0.183	0.105	0.102	0.06	0.06	0.037		327	0.331	0.665	2.136	2.741		7.02363	1231	1553	1550		39.9812
530	516					1245	24606.7	20700														457.5	2.04	1.389	1.097	0.743	0.592	0.361	0.32	0.196	0.18	0.105	0.1	0.059	0.059	0.037		327.5	0.332	0.66	2.109	2.741		7.03676	1156	1624	1566		40.0948
535	463					1244	24553.3	20733.3														458	2	1.362	1.08	0.73	0.583	0.355	0.311	0.192	0.177	0.103	0.098	0.058	0.058	0.036		328	0.333	0.66	2.139	2.756		7.04989	1141	1634	1609		40.206
540	426					1243	25046.7	20526.7														458.5	1.963	1.337	1.056	0.719	0.573	0.35	0.307	0.188	0.175	0.101	0.097	0.057	0.056	0.036		328.5	0.329	0.652	2.143	2.795		7.06302	1211	1642	1641		40.3196
545	379					1242	24913.3	20673.3														459	1.93	1.312	1.039	0.704	0.562	0.345	0.302	0.186	0.171	0.1	0.096	0.055	0.057	0.036		329	0.332	0.653	2.144	2.737		7.07615	1142	1698	1699		40.4308
550	325					1241	25246.7	20346.7														459.5	1.895	1.291	1.019	0.692	0.552	0.337	0.298	0.183	0.167	0.097	0.094	0.056	0.055	0.035		329.5	0.332	0.651	2.148	2.775		7.08928	1144	1783	1717		40.5336
555	250					1240	24686.7	20940														460	1.863	1.269	1.004	0.678	0.543	0.333	0.293	0.179	0.166	0.096	0.094	0.056	0.055	0.034		330	0.328	0.646	2.12	2.808		7.10241	1116	1744	1674		40.6592
560	212					1239	24773.3	21000														460.5	1.822	1.243	0.983	0.668	0.533	0.326	0.288	0.175	0.164	0.097	0.092	0.055	0.054	0.035		330.5	0.328	0.648	2.152	2.771		7.11554	1151	1777	1789		40.7704
565	153					1238	25240	20866.7														461	1.787	1.22	0.964	0.653	0.522	0.321	0.283	0.174	0.161	0.095	0.089	0.054	0.054	0.034		331	0.328	0.638	2.168	2.839		7.12867	1123	1792	1711		40.8864
570	120					1237	24833.3	21373.3														461.5	1.759	1.194	0.944	0.64	0.511	0.313	0.275	0.171	0.157	0.092	0.087	0.052	0.052	0.034		331.5	0.328	0.645	2.148	2.791		7.1418	1156	1795	1795		40.994
575	77					1236	24846.7	21173.3														462	1.712	1.168	0.924	0.626	0.501	0.307	0.271	0.167	0.154	0.091	0.085	0.051	0.051	0.032		332	0.328	0.635	2.199	2.821		7.15493	1118	1855	1754		41.1232
580	51					1235	24313.3	20626.7														462.5	1.686	1.143	0.907	0.615	0.489	0.301	0.266	0.163	0.15	0.09	0.085	0.05	0.05	0.032		332.5	0.326	0.637	2.178	2.779		7.16806	1139	1910	1830		41.2248
585	47					1234	24720	20100														463	1.645	1.125	0.888	0.603	0.481	0.295	0.259	0.159	0.147	0.086	0.082	0.05	0.049	0.032		333	0.327	0.635	2.183	2.848		7.18119	1188	1954	1802		41.3516
590	27					1233	25273.3	20753.3														463.5	1.608	1.097	0.867	0.589	0.469	0.289	0.254	0.158	0.144	0.084	0.081	0.051	0.049	0.031		333.5	0.324	0.632	2.203	2.783		7.19432	1147	1989	1797		41.47
595	30					1232	24913.3	20960														464	1.568	1.071	0.848	0.577	0.459	0.282	0.247	0.153	0.141	0.083	0.08	0.048	0.048	0.031		334	0.324	0.63	2.192	2.863		7.20745	1156	1993	1747		41.5812
600	21					1231	24966.7	20953.3														464.5	1.533	1.05	0.831	0.564	0.45	0.277	0.244	0.151	0.139	0.083	0.078	0.048	0.046	0.03		334.5	0.323	0.634	2.187	2.868		7.22058	1180	1982	1798		41.6876
605	21					1230	25253.3	20800														465	1.503	1.024	0.812	0.552	0.441	0.27	0.239	0.148	0.137	0.081	0.077	0.048	0.048	0.031		335	0.324	0.631	2.189	2.844		7.23371	1143	1979	1674		41.812
610	25					1229	24920	21253.3														465.5	1.464	1.002	0.793	0.539	0.429	0.265	0.235	0.145	0.134	0.079	0.077	0.048	0.048	0.029		335.5	0.325	0.625	2.197	2.878		7.24684	1157	1978	1647		41.9328
615	26					1228	25260	21046.7														466	1.433	0.975	0.771	0.526	0.42	0.26	0.229	0.142	0.131	0.078	0.074	0.045	0.046	0.031		336	0.323	0.623	2.217	2.795		7.25997	1169	2069	1592		42.05
620	16					1227	25340	21713.3														466.5	1.4	0.95	0.751	0.513	0.407	0.254	0.223	0.138	0.129	0.075	0.073	0.045	0.045	0.03		336.5	0.32	0.619	2.208	2.898		7.2731	1132	2024	1559		42.1815
625	14					1226	25640	21980														467	1.36	0.928	0.731	0.499	0.397	0.247	0.217	0.134	0.124	0.073	0.071	0.044	0.044	0.029		337	0.315	0.619	2.204	2.868		7.28623	1144	2035	1577		42.2879
630	19					1225	26066.7	21806.7														467.5	1.324	0.905	0.715	0.488	0.388	0.24	0.211	0.131	0.12	0.073	0.069	0.043	0.042	0.028		337.5	0.32	0.62	2.224	2.839		7.29936	1225	2065	1486		42.4051
635	18					1224	26073.3	22166.7														468	1.29	0.883	0.7	0.476	0.378	0.235	0.207	0.128	0.117	0.071	0.067	0.042	0.041	0.028		338	0.321	0.617	2.221	2.883		7.31249	1174	1921	1509		42.5223
640	36					1223	25526.7	22406.7														468.5	1.253	0.859	0.679	0.462	0.368	0.229	0.201	0.125	0.116	0.07	0.065	0.041	0.041	0.028		338.5	0.324	0.616	2.179	2.848		7.32563	1216	1911	1459		42.6539
645	44					1222	26013.3	21900														469	1.219	0.836	0.659	0.45	0.359	0.223	0.196	0.121	0.114	0.068	0.065	0.041	0.041	0.027		339	0.317	0.61	2.198	2.868		7.33876	1232	1875	1376		42.7663
650	23					1221	25566.7	21786.7														469.5	1.184	0.811	0.642	0.438	0.348	0.217	0.192	0.118	0.11	0.066	0.063	0.04	0.039	0.026		339.5	0.315	0.605	2.2	2.848		7.35189	1158	1803	1468		42.8894
655	48					1220	25420	22173.3														470	1.154	0.788	0.62	0.424	0.337	0.211	0.185	0.115	0.107	0.065	0.062	0.038	0.04	0.026		340	0.317	0.609	2.213	2.888		7.36502	1121	1817	1423		43.0016
660	36					1219	25166.7	22086.7														470.5	1.118	0.763	0.603	0.413	0.327	0.204	0.182	0.11	0.103	0.063	0.061	0.037	0.039	0.026		340.5	0.317	0.613	2.24	2.873		7.37815	1169	1819	1415		43.1219
665	47					1218	24520	22220														471	1.087	0.742	0.586	0.4	0.319	0.199	0.176	0.108	0.102	0.062	0.058	0.037	0.038	0.024		341	0.316	0.607	2.223	2.883		7.39128	1112	1609	1391		43.2501
670	53					1217	24413.3	21833.3														471.5	1.05	0.72	0.57	0.387	0.31	0.191	0.169	0.105	0.099	0.06	0.056	0.035	0.036	0.025		341.5	0.31	0.606	2.21	2.883		7.40441	1177	1630	1431		43.3511
675	66					1216	24160	20293.3														472	1.017	0.695	0.553	0.377	0.301	0.185	0.164	0.103	0.095	0.058	0.056	0.036	0.035	0.023		342	0.308	0.6	2.237	2.812		7.41754	1191	1629	1334		43.4827
680	48					1215	24113.3	20366.7														472.5	0.981	0.672	0.532	0.362	0.292	0.179	0.161	0.099	0.092	0.056	0.054	0.035	0.034	0.024		342.5	0.305	0.598	2.231	2.888		7.43067	1216	1624	1405		43.5882
685	47					1214	23353.3	20086.7														473	0.951	0.651	0.515	0.352	0.281	0.176	0.155	0.096	0.09	0.055	0.053	0.034	0.034	0.024		343	0.312	0.604	2.203	2.848		7.4438	1129	1531	1380		43.7176
690	53					1213	23600	19013.3														473.5	0.923	0.632	0.5	0.341	0.272	0.171	0.15	0.094	0.088	0.054	0.051	0.033	0.033	0.023		343.5	0.315	0.593	2.252	2.83		7.45693	1140	1491	1339		43.8344
695	59					1212	23566.7	18293.3														474	0.894	0.61	0.483	0.331	0.264	0.164	0.145	0.09	0.085	0.053	0.048	0.032	0.032	0.022		344	0.314	0.596	2.249	2.848		7.47006	1201	1526	1407		43.9422
700	54					1211	23020	18566.7														474.5	0.862	0.592	0.467	0.32	0.255	0.159	0.14	0.089	0.081	0.052	0.048	0.032	0.032	0.022		344.5	0.316	0.595	2.202	2.904		7.48319	1149	1478	1347		44.0568
705	51					1210	22026.7	17593.3														475	0.83	0.572	0.451	0.308	0.248	0.154	0.136	0.086	0.08	0.05	0.048	0.03	0.031	0.023		345	0.313	0.597	2.209	2.834		7.49632	1149	1428	1310		44.1907
710	39					1209	22060	17440														475.5	0.799	0.549	0.434	0.297	0.239	0.149	0.133	0.083	0.078	0.049	0.046	0.03	0.031	0.022		345.5	0.309	0.589	2.252	2.821		7.50945	1143	1484	1352		44.294
715	46					1208	22353.3	17486.7														476	0.77	0.53	0.418	0.288	0.23	0.143	0.127	0.08	0.077	0.046	0.045	0.029	0.03	0.021		346	0.309	0.586	2.231	2.83		7.52258	1145	1485	1388		44.4154
720	55					1207	22280	17413.3														476.5	0.743	0.509	0.403	0.278	0.221	0.139	0.123	0.077	0.073	0.045	0.044	0.029	0.03	0.022		346.5	0.31	0.589	2.229	2.868		7.53571	1106	1469	1340		44.5493
725	70					1206	21840	17146.7														477	0.715	0.491	0.389	0.269	0.213	0.134	0.118	0.075	0.071	0.044	0.042	0.029	0.028	0.021		347	0.315	0.592	2.2	2.779		7.54884	1155	1449	1334		44.6582
730	60					1205	21940	17273.3														477.5	0.688	0.474	0.373	0.258	0.205	0.128	0.115	0.073	0.067	0.043	0.041	0.028	0.028	0.021		347.5	0.313	0.588	2.233	2.868		7.56197	1085	1462	1355		44.7785
735	81					1204	21873.3	16993.3														478	0.661	0.457	0.361	0.248	0.199	0.124	0.111	0.07	0.066	0.041	0.04	0.026	0.028	0.021		348	0.309	0.59	2.208	2.848		7.5751	1109	1502	1283		44.8999
740	101					1203	21893.3	16600														478.5	0.634	0.44	0.346	0.24	0.192	0.12	0.107	0.069	0.064	0.042	0.039	0.026	0.026	0.019		348.5	0.309	0.581	2.195	2.799		7.58823	1121	1472	1301		45.0349
745	124					1202	22120	17013.3														479	0.612	0.423	0.333	0.23	0.184	0.116	0.103	0.066	0.062	0.039	0.039	0.025	0.026	0.019		349	0.311	0.577	2.205	2.775		7.60136	1151	1521	1397		45.1404
750	105					1201	21593.3	16606.7														479.5	0.59	0.406	0.319	0.222	0.178	0.112	0.1	0.064	0.06	0.038	0.036	0.025	0.025	0.019		349.5	0.308	0.575	2.235	2.812		7.61449	1194	1488	1371		45.2686
755	155					1200	21713.3	16673.3														480	0.565	0.39	0.309	0.214	0.17	0.107	0.095	0.062	0.058	0.039	0.035	0.024	0.025	0.018		350	0.307	0.571	2.199	2.83		7.62762	1168	1469	1381		45.3889
760	168					1199	21566.7	16966.7														480.5	0.544	0.375	0.297	0.205	0.164	0.103	0.092	0.058	0.056	0.037	0.033	0.024	0.024	0.017		350.5	0.311	0.572	2.193	2.791		7.64075	1204	1490	1394		45.508
765	206					1198	21486.7	16780														481	0.52	0.36	0.286	0.197	0.158	0.099	0.088	0.057	0.055	0.035	0.033	0.023	0.023	0.017		351	0.311	0.571	2.189	2.799		7.65388	1156	1420	1404		45.6158
770	200					1197	21313.3	16966.7														481.5	0.499	0.344	0.273	0.19	0.152	0.095	0.086	0.055	0.052	0.034	0.033	0.023	0.023	0.017		351.5	0.308	0.576	2.151	2.817		7.66701	1214	1473	1363		45.7509
775	218					1196	21106.7	16860														482	0.477	0.33	0.262	0.181	0.146	0.092	0.081	0.053	0.05	0.033	0.031	0.021	0.023	0.017		352	0.304	0.573	2.187	2.799		7.68014	1131	1486	1329		45.8632
780	229					1195	21066.7	17826.7														482.5	0.457	0.318	0.252	0.174	0.14	0.088	0.079	0.051	0.048	0.033	0.03	0.021	0.022	0.016		352.5	0.306	0.573	2.172	2.821		7.69327	1206	1420	1357		45.9891
785	230					1194	21620	17353.3														483	0.436	0.304	0.24	0.167	0.133	0.084	0.078	0.05	0.047	0.031	0.031	0.021	0.022	0.016		353	0.306	0.566	2.179	2.812		7.7064	1166	1456	1346		46.1185
790	221					1193	21560	16933.3														483.5	0.421	0.29	0.23	0.161	0.13	0.081	0.074	0.048	0.045	0.031	0.028	0.021	0.022	0.017		353.5	0.308	0.568	2.14	2.741		7.71953	1114	1521	1351		46.2546
795	243					1192	21400	17106.7														484	0.403	0.28	0.222	0.154	0.125	0.078	0.07	0.046	0.043	0.03	0.028	0.019	0.021	0.015		354	0.307	0.569	2.13	2.787		7.73266	1193	1531	1298		46.3817
800	212					1191	21886.7	17686.7														484.5	0.385	0.267	0.213	0.148	0.119	0.076	0.066	0.043	0.042	0.029	0.029	0.02	0.021	0.015		354.5	0.307	0.564	2.155	2.737		7.74579	1179	1456	1333		46.5076
805	166					1190	21526.7	17120														485	0.366	0.256	0.202	0.14	0.115	0.072	0.064	0.042	0.042	0.028	0.027	0.019	0.02	0.015		355	0.305	0.555	2.126	2.767		7.75892	1161	1508	1249		46.6177
810	154					1189	21173.3	17153.3														485.5	0.35	0.245	0.195	0.135	0.109	0.07	0.063	0.042	0.041	0.029	0.026	0.019	0.019	0.015		355.5	0.304	0.558	2.126	2.69		7.77205	1137	1500	1368		46.7448
815	129					1188	22213.3	17113.3														486	0.335	0.236	0.187	0.13	0.105	0.067	0.06	0.041	0.039	0.028	0.024	0.018	0.019	0.015		356	0.307	0.558	2.126	2.72		7.78519	1191	1484	1328		46.8639
820	105					1187	21546.7	16933.3														486.5	0.323	0.224	0.178	0.125	0.1	0.064	0.058	0.039	0.037	0.027	0.024	0.017	0.02	0.015		356.5	0.307	0.558	2.072	2.7		7.79832	1101	1482	1392		46.9842
825	86					1186	22066.7	17186.7														487	0.308	0.215	0.17	0.119	0.098	0.061	0.055	0.037	0.035	0.025	0.024	0.016	0.019	0.014		357	0.305	0.556	2.075	2.687		7.81145	1169	1392	1336		47.0897
830	69					1185	21773.3	17553.3														487.5	0.295	0.206	0.163	0.114	0.092	0.059	0.053	0.036	0.035	0.024	0.022	0.016	0.018	0.013		357.5	0.304	0.555	2.046	2.697		7.82458	1167	1438	1395		47.2134
835	55					1184	21360	17373.3														488	0.282	0.198	0.157	0.109	0.087	0.056	0.051	0.034	0.032	0.023	0.023	0.017	0.017	0.013		358	0.304	0.553	2.047	2.636		7.83771	1155	1440	1385		47.3427
840	65					1183	21673.3	17466.7														488.5	0.27	0.19	0.15	0.105	0.084	0.055	0.05	0.034	0.034	0.023	0.022	0.017	0.016	0.013		358.5	0.305	0.554	2.03	2.681		7.85084	1125	1415	1359		47.4755
845	39					1182	21826.7	17473.3														489	0.259	0.182	0.144	0.103	0.082	0.052	0.049	0.033	0.033	0.024	0.022	0.016	0.016	0.014		359	0.306	0.546	2.022	2.644		7.86397	1086	1484	1294		47.6184
850	42					1181	22273.3	17386.7														489.5	0.248	0.175	0.138	0.098	0.078	0.052	0.048	0.032	0.032	0.023	0.022	0.016	0.016	0.014		359.5	0.302	0.551	1.992	2.681		7.8771	1141	1468	1247		47.7512
855	33					1180	21953.3	17946.7														490	0.239	0.167	0.133	0.093	0.077	0.05	0.047	0.031	0.031	0.023	0.02	0.015	0.016	0.014		360	0.296	0.544	1.998	2.662		7.89023	1129	1477	1295		47.8692
860	34					1179	22140	17973.3														490.5	0.231	0.162	0.128	0.091	0.075	0.049	0.044	0.029	0.03	0.022	0.02	0.015	0.017	0.013		360.5	0.3	0.544	1.992	2.605		7.90336	1144	1472	1241		48.0065
865	20					1178	22073.3	17366.7														491	0.22	0.155	0.124	0.089	0.07	0.047	0.042	0.029	0.028	0.021	0.02	0.014	0.017	0.013		361	0.298	0.544	1.993	2.589		7.91649	1150	1510	1303		48.1165
870	28					1177	22380	17653.3														491.5	0.211	0.15	0.119	0.084	0.068	0.045	0.042	0.029	0.028	0.02	0.02	0.015	0.016	0.013		361.5	0.297	0.542	1.949	2.653		7.92962	1127	1469	1279		48.2413
875	32					1176	21993.3	17466.7														492	0.202	0.144	0.113	0.082	0.065	0.043	0.041	0.028	0.028	0.021	0.02	0.016	0.015	0.013		362	0.294	0.538	1.937	2.564		7.94275	1184	1424	1272		48.3616
880	21					1175	22206.7	18086.7														492.5	0.194	0.138	0.109	0.077	0.064	0.041	0.039	0.028	0.027	0.021	0.018	0.016	0.015	0.013		362.5	0.297	0.541	1.94	2.562		7.95588	1204	1471	1365		48.4864
885	27					1174	22086.7	17240														493	0.188	0.132	0.105	0.075	0.063	0.042	0.038	0.027	0.026	0.021	0.018	0.015	0.015	0.013		363	0.298	0.539	1.925	2.533		7.96901	1133	1393	1395		48.6226
890	34					1173	22446.7	17720														493.5	0.181	0.128	0.102	0.074	0.06	0.041	0.036	0.026	0.025	0.019	0.017	0.015	0.016	0.013		363.5	0.294	0.538	1.914	2.579		7.98214	1139	1417	1292		48.7394
895	51					1172	22706.7	17606.7														494	0.174	0.124	0.1	0.072	0.057	0.04	0.034	0.024	0.024	0.019	0.018	0.013	0.016	0.012		364	0.293	0.536	1.873	2.522		7.99527	1185	1487	1387		48.8608
900	45					1171	22740	17906.7														494.5	0.168	0.121	0.095	0.069	0.054	0.038	0.036	0.025	0.025	0.018	0.018	0.015	0.015	0.013		364.5	0.292	0.535	1.885	2.513		8.0084	1114	1496	1305		49.0049
905	37					1170	22933.3	17640														495	0.162	0.116	0.092	0.066	0.053	0.037	0.035	0.025	0.025	0.019	0.018	0.016	0.014	0.013		365	0.293	0.535	1.858	2.516		8.02153	1138	1474	1333		49.132
910	37					1169	23440	17800														495.5	0.154	0.112	0.088	0.065	0.052	0.035	0.034	0.024	0.025	0.018	0.017	0.014	0.014	0.014		365.5	0.29	0.532	1.834	2.503		8.03466	1173	1478	1362		49.2523
915	43					1168	23320	17420														496	0.149	0.107	0.085	0.062	0.051	0.034	0.033	0.024	0.025	0.019	0.017	0.014	0.014	0.013		366	0.291	0.536	1.818	2.5		8.04779	1114	1419	1394		49.3816
920	57					1167	22666.7	17173.3														496.5	0.145	0.104	0.083	0.06	0.049	0.034	0.031	0.023	0.022	0.018	0.016	0.014	0.014	0.012		366.5	0.297	0.536	1.804	2.458		8.06092	1172	1435	1291		49.5257
925	51					1166	22606.7	17746.7														497	0.141	0.102	0.08	0.058	0.049	0.033	0.031	0.022	0.022	0.017	0.016	0.014	0.014	0.011		367	0.289	0.531	1.797	2.486		8.07405	1206	1398	1357		49.6437
930	57					1165	22633.3	17626.7														497.5	0.136	0.098	0.078	0.057	0.047	0.032	0.03	0.022	0.022	0.017	0.016	0.013	0.014	0.012		367.5	0.291	0.529	1.784	2.451		8.08718	1090	1412	1326		49.7742
935	44					1164	22126.7	18153.3														498	0.132	0.096	0.075	0.056	0.045	0.032	0.03	0.021	0.022	0.018	0.017	0.013	0.015	0.013		368	0.291	0.527	1.767	2.422		8.10031	1159	1404	1331		49.9024
940	64					1163	22333.3	18126.7														498.5	0.127	0.092	0.072	0.053	0.044	0.031	0.029	0.021	0.021	0.017	0.016	0.013	0.014	0.012		368.5	0.293	0.521	1.741	2.412		8.11344	1189	1421	1336		50.0249
945	59					1162	22773.3	17846.7														499	0.121	0.089	0.071	0.052	0.043	0.029	0.029	0.021	0.021	0.017	0.016	0.013	0.013	0.012		369	0.29	0.524	1.717	2.415		8.12657	1169	1444	1364		50.1667
950	51					1161	22593.3	17760														499.5	0.119	0.087	0.069	0.05	0.043	0.029	0.028	0.021	0.02	0.017	0.015	0.012	0.014	0.012		369.5	0.29	0.52	1.707	2.4		8.1397	1213	1404	1308		50.2915
955	39					1160	22773.3	17780														500	0.115	0.084	0.067	0.05	0.04	0.028	0.027	0.02	0.019	0.016	0.014	0.013	0.013	0.011		370	0.292	0.526	1.688	2.363		8.15283	1147	1498	1327		50.4095
960	48					1159	23080	18260														500.5	0.113	0.082	0.065	0.049	0.041	0.028	0.027	0.019	0.019	0.016	0.015	0.012	0.013	0.012		370.5	0.289	0.522	1.666	2.329		8.16596	1222	1479	1280		50.5366
965	30					1158	23140	18466.7														501	0.111	0.081	0.063	0.048	0.04	0.027	0.025	0.019	0.019	0.016	0.014	0.013	0.013	0.011		371	0.289	0.517	1.662	2.325		8.17909	1138	1511	1319		50.6682
970	46					1157	23006.7	17933.3														501.5	0.107	0.078	0.062	0.046	0.038	0.027	0.026	0.02	0.02	0.016	0.014	0.013	0.014	0.012		371.5	0.287	0.52	1.658	2.314		8.19222	1165	1395	1262		50.8157
975	28					1156	22580	18413.3														502	0.105	0.077	0.062	0.046	0.038	0.027	0.026	0.019	0.019	0.016	0.015	0.013	0.015	0.013		372	0.291	0.517	1.642	2.286		8.20535	1169	1406	1276		50.9417
980	23					1155	22493.3	17753.3														502.5	0.102	0.075	0.059	0.046	0.037	0.027	0.026	0.02	0.019	0.017	0.014	0.012	0.015	0.013		372.5	0.289	0.518	1.621	2.281		8.21848	1184	1444	1370		51.0551
985	18					1154	23133.3	18153.3														503	0.1	0.074	0.058	0.045	0.037	0.026	0.025	0.02	0.02	0.016	0.015	0.013	0.014	0.012		373	0.289	0.514	1.599	2.262		8.23161	1213	1445	1259		51.2049
990	9					1153	23160	18560														503.5	0.097	0.072	0.058	0.043	0.036	0.027	0.025	0.02	0.02	0.016	0.015	0.013	0.014	0.013		373.5	0.286	0.515	1.578	2.266		8.24474	1147	1423	1261		51.3285
995	15					1152	22646.7	18453.3														504	0.094	0.07	0.056	0.042	0.035	0.025	0.025	0.019	0.018	0.016	0.015	0.013	0.013	0.013		374	0.284	0.514	1.566	2.249		8.25788	1178	1473	1255		51.4624
1000	16					1151	23280	18433.3														504.5	0.092	0.069	0.056	0.042	0.035	0.025	0.025	0.018	0.019	0.016	0.016	0.013	0.013	0.013		374.5	0.283	0.508	1.563	2.252		8.27101	1128	1426	1231		51.5997
1005	9					1150	23146.7	18266.7														505	0.089	0.068	0.054	0.041	0.035	0.025	0.024	0.018	0.018	0.016	0.015	0.013	0.013	0.012		375	0.283	0.506	1.535	2.228		8.28414	1094	1394	1292		51.7393
1010	15					1149	22640	17933.3														505.5	0.089	0.066	0.053	0.04	0.034	0.025	0.023	0.018	0.018	0.016	0.013	0.012	0.014	0.013		375.5	0.286	0.513	1.531	2.219		8.29727	1174	1434	1379		51.8902
1015	13					1148	23206.7	18113.3														506	0.086	0.064	0.051	0.04	0.033	0.025	0.024	0.018	0.018	0.015	0.014	0.013	0.013	0.012		376	0.288	0.51	1.5	2.21		8.3104	1148	1405	1324		52.024
1020	14					1147	23020	18493.3														506.5	0.085	0.063	0.05	0.04	0.033	0.024	0.022	0.018	0.018	0.015	0.014	0.013	0.013	0.012		376.5	0.288	0.506	1.504	2.192		8.32353	1181	1388	1271		52.1432
1025	16					1146	22953.3	18386.7														507	0.082	0.062	0.05	0.038	0.032	0.023	0.023	0.018	0.018	0.016	0.014	0.014	0.013	0.013		377	0.285	0.507	1.487	2.195		8.33666	1227	1436	1345		52.2929
1030	21					1145	23113.3	18220														507.5	0.079	0.061	0.049	0.038	0.031	0.023	0.022	0.018	0.019	0.016	0.015	0.014	0.014	0.013		377.5	0.281	0.503	1.478	2.16		8.34979	1145	1346	1344		52.4086
1035	11					1144	23353.3	18020														508	0.079	0.059	0.048	0.038	0.031	0.024	0.021	0.018	0.018	0.016	0.015	0.012	0.013	0.013		378	0.279	0.508	1.462	2.169		8.36292	1152	1421	1338		52.5391
1040	15					1143	23740	18440														508.5	0.078	0.059	0.047	0.037	0.031	0.023	0.022	0.017	0.019	0.016	0.014	0.012	0.014	0.013		378.5	0.281	0.505	1.456	2.15		8.37605	1183	1457	1272		52.6855
1045	15					1142	23426.7	18380														509	0.076	0.058	0.046	0.036	0.029	0.023	0.021	0.017	0.017	0.015	0.014	0.012	0.014	0.012		379	0.28	0.5	1.442	2.148		8.38918	1181	1393	1289		52.8057
1050	15					1141	23366.7	18220														509.5	0.075	0.057	0.046	0.036	0.029	0.023	0.021	0.017	0.017	0.016	0.014	0.012	0.014	0.012		379.5	0.28	0.502	1.436	2.114		8.40231	1142	1450	1329		52.9521
1055	14					1140	23920	18653.3														510	0.073	0.055	0.045	0.035	0.029	0.022	0.022	0.017	0.018	0.015	0.014	0.013	0.014	0.011		380	0.279	0.502	1.422	2.14		8.41544	1207	1437	1315		53.0916
1060	10					1139	23106.7	18500														510.5	0.072	0.055	0.043	0.035	0.029	0.022	0.02	0.017	0.018	0.015	0.014	0.014	0.013	0.012		380.5	0.278	0.498	1.408	2.121		8.42857	1133	1440	1343		53.2153
1065	12					1138	23533.3	18773.3														511	0.07	0.054	0.043	0.034	0.029	0.021	0.021	0.017	0.017	0.015	0.014	0.013	0.013	0.013		381	0.277	0.499	1.407	2.103		8.4417	1183	1428	1333		53.3537
1070	9					1137	23733.3	19260														511.5	0.069	0.054	0.043	0.033	0.028	0.022	0.021	0.017	0.017	0.015	0.014	0.013	0.014	0.013		381.5	0.28	0.496	1.394	2.113		8.45483	1203	1479	1288		53.4899
1075	9					1136	23800	19013.3														512	0.069	0.053	0.042	0.034	0.029	0.021	0.021	0.016	0.017	0.015	0.015	0.013	0.014	0.012		382	0.278	0.495	1.386	2.106		8.46796	1179	1400	1258		53.6272
1080	9					1135	23713.3	18693.3														512.5	0.067	0.051	0.042	0.032	0.028	0.021	0.021	0.017	0.017	0.015	0.014	0.012	0.014	0.012		382.5	0.278	0.494	1.381	2.093		8.48109	1195	1417	1377		53.7656
1085	8					1134	23720	18633.3														513	0.065	0.051	0.041	0.032	0.027	0.021	0.02	0.017	0.016	0.015	0.014	0.013	0.014	0.012		383	0.279	0.495	1.372	2.071		8.49422	1117	1411	1285		53.9131
1090	13					1133	24006.7	18080														513.5	0.064	0.05	0.04	0.032	0.026	0.021	0.02	0.016	0.016	0.015	0.014	0.014	0.014	0.012		383.5	0.278	0.491	1.37	2.069		8.50735	1158	1380	1237		54.0481
1095	15					1132	24666.7	18586.7														514	0.064	0.049	0.04	0.031	0.026	0.021	0.02	0.017	0.017	0.014	0.014	0.014	0.013	0.012		384	0.277	0.493	1.361	2.075		8.52048	1062	1416	1316		54.1729
1100	6					1131	24180	18980														514.5	0.063	0.049	0.039	0.031	0.027	0.019	0.02	0.017	0.018	0.015	0.014	0.013	0.014	0.013		384.5	0.277	0.49	1.356	2.056		8.53361	1125	1445	1327		54.3045
1105	9					1130	23513.3	18853.3														515	0.061	0.048	0.038	0.03	0.026	0.02	0.02	0.017	0.016	0.015	0.014	0.013	0.014	0.013		385	0.277	0.492	1.35	2.053		8.54674	1087	1397	1329		54.4486
1110	10					1129	23346.7	18793.3														515.5	0.061	0.046	0.038	0.03	0.026	0.021	0.02	0.016	0.016	0.015	0.014	0.013	0.013	0.011		385.5	0.28	0.49	1.341	2.052		8.55987	1123	1375	1342		54.5711
1115	10					1128	23393.3	19233.3														516	0.058	0.047	0.038	0.03	0.025	0.021	0.019	0.017	0.017	0.015	0.014	0.013	0.013	0.013		386	0.276	0.487	1.34	2.05		8.573	1132	1374	1248		54.7084
1120	4					1127	23640	18653.3														516.5	0.058	0.047	0.037	0.03	0.025	0.02	0.019	0.016	0.016	0.016	0.014	0.013	0.013	0.012		386.5	0.275	0.488	1.337	2.038		8.58613	1160	1457	1291		54.8434
1125	8					1126	23486.7	18626.7														517	0.057	0.045	0.036	0.029	0.025	0.02	0.019	0.016	0.016	0.015	0.013	0.013	0.013	0.013		387	0.273	0.486	1.337	2.031		8.59926	1157	1451	1268		54.9954
1130	6					1125	24366.7	18500														517.5	0.057	0.045	0.036	0.029	0.024	0.02	0.02	0.017	0.016	0.015	0.014	0.013	0.015	0.014		387.5	0.273	0.484	1.328	2.053		8.61239	1218	1333	1288		55.1225
1135	15					1124	24493.3	18666.7														518	0.056	0.044	0.035	0.029	0.025	0.02	0.019	0.017	0.016	0.015	0.014	0.012	0.013	0.013		388	0.272	0.482	1.333	2.045		8.62552	1199	1411	1272		55.2586
1140	8					1123	24453.3	18286.7														518.5	0.055	0.043	0.036	0.029	0.025	0.02	0.019	0.015	0.017	0.015	0.014	0.012	0.013	0.012		388.5	0.273	0.483	1.327	2.029		8.63865	1146	1407	1343		55.3914
1145	8					1122	24453.3	19040														519	0.054	0.042	0.035	0.029	0.024	0.019	0.019	0.016	0.017	0.014	0.013	0.012	0.013	0.012		389	0.271	0.481	1.324	2.026		8.65178	1136	1349	1263		55.5348
1150	5					1121	23946.7	18466.7														519.5	0.053	0.042	0.034	0.028	0.025	0.019	0.019	0.016	0.016	0.015	0.014	0.013	0.013	0.012		389.5	0.272	0.479	1.325	2.024		8.66491	1157	1432	1265		55.6553
1155	9					1120	24440	18826.7														520	0.052	0.042	0.034	0.028	0.023	0.019	0.019	0.015	0.016	0.015	0.014	0.013	0.014	0.012		390	0.272	0.476	1.321	2.037		8.67804	1130	1403	1228		55.8031
1160	5					1119	23853.3	18406.7														520.5	0.051	0.042	0.034	0.028	0.023	0.019	0.018	0.016	0.016	0.014	0.014	0.013	0.013	0.013		390.5	0.271	0.478	1.322	2.017		8.69117	1077	1431	1282		55.9224
1165	7					1118	24100	18720														521	0.051	0.041	0.033	0.027	0.022	0.019	0.019	0.015	0.016	0.015	0.014	0.014	0.014	0.013		391	0.27	0.477	1.314	2.015		8.7043	1106	1371	1285		56.0625
1170	8					1117	24193.3	19346.7														521.5	0.049	0.04	0.032	0.026	0.022	0.018	0.019	0.016	0.016	0.015	0.014	0.013	0.014	0.012		391.5	0.269	0.476	1.322	2.014		8.71744	1134	1337	1340		56.1961
1175	6					1116	23813.3	19313.3														522	0.048	0.039	0.031	0.026	0.022	0.018	0.018	0.014	0.016	0.015	0.013	0.013	0.013	0.012		392	0.269	0.474	1.321	2.017		8.73057	1172	1455	1366		56.3308
1180	8					1115	23840	18780														522.5	0.047	0.038	0.031	0.026	0.022	0.018	0.018	0.015	0.017	0.015	0.013	0.012	0.014	0.013		392.5	0.268	0.472	1.324	2.022		8.7437	1204	1363	1340		56.4633
1185	8					1114	24246.7	18926.7														523	0.046	0.038	0.031	0.026	0.022	0.019	0.017	0.016	0.015	0.014	0.013	0.012	0.013	0.012		393	0.269	0.475	1.317	2.013		8.75683	1177	1336	1356		56.6034
1190	10					1113	24006.7	18840														523.5	0.045	0.038	0.03	0.025	0.022	0.017	0.018	0.015	0.015	0.014	0.013	0.012	0.013	0.013		393.5	0.27	0.47	1.323	2.006		8.76996	1120	1436	1299		56.7392
1195	7					1112	24560	18880														524	0.045	0.037	0.029	0.026	0.021	0.017	0.017	0.015	0.015	0.014	0.013	0.012	0.013	0.013		394	0.27	0.47	1.32	2.021		8.78309	1175	1447	1270		56.8749
1200	10					1111	24953.3	18680														524.5	0.044	0.037	0.029	0.025	0.022	0.018	0.018	0.015	0.015	0.014	0.014	0.012	0.013	0.013		394.5	0.267	0.468	1.327	2.025		8.79622	1136	1334	1314		57.0227
1205	7					1110	23953.3	18840														525	0.044	0.035	0.03	0.024	0.021	0.017	0.017	0.014	0.015	0.015	0.014	0.013	0.014	0.013		395	0.27	0.469	1.322	2.025		8.80935	1122	1413	1345		57.1432
1210	3					1109	23853.3	19220														525.5	0.042	0.036	0.028	0.023	0.021	0.018	0.018	0.015	0.016	0.015	0.014	0.013	0.014	0.013		395.5	0.268	0.468	1.321	2.02		8.82248	1234	1378	1388		57.2767
1215	10					1108	24673.3	19320														526	0.043	0.036	0.029	0.025	0.022	0.017	0.017	0.016	0.016	0.015	0.013	0.013	0.014	0.013		396	0.268	0.467	1.327	2.012		8.83561	1203	1372	1281		57.4081
1220	8					1107	25226.7	19100														526.5	0.043	0.034	0.028	0.024	0.021	0.018	0.017	0.015	0.016	0.014	0.013	0.012	0.013	0.012		396.5	0.264	0.465	1.326	2.008		8.84874	1152	1321	1262		57.5417
1225	7					1106	24886.7	19720														527	0.041	0.034	0.027	0.024	0.02	0.017	0.017	0.015	0.015	0.015	0.013	0.013	0.013	0.012		397	0.265	0.465	1.326	2.008		8.86187	1171	1424	1299		57.6775
1230	6					1105	24686.7	19746.7														527.5	0.041	0.033	0.026	0.024	0.02	0.017	0.018	0.015	0.015	0.014	0.011	0.013	0.013	0.013		397.5	0.263	0.466	1.333	2.019		8.875	1198	1364	1247		57.8274
1235	4					1104	24346.7	19633.3														528	0.04	0.033	0.027	0.022	0.02	0.016	0.017	0.013	0.015	0.014	0.012	0.011	0.012	0.012		398	0.266	0.461	1.336	2.026		8.88813	1189	1532	1364		57.9621
1240	10					1103	24613.3	19440														528.5	0.038	0.033	0.026	0.023	0.019	0.016	0.016	0.014	0.015	0.014	0.014	0.012	0.013	0.012		398.5	0.264	0.461	1.339	2.021		8.90126	1204	1352	1315		58.1001
1245	6					1102	24426.7	19146.7														529	0.038	0.032	0.026	0.023	0.02	0.016	0.016	0.014	0.014	0.015	0.013	0.013	0.012	0.012		399	0.263	0.459	1.337	2.021		8.91439	1152	1419	1355		58.2216
1250	6					1101	24346.7	18653.3														529.5	0.037	0.031	0.025	0.023	0.019	0.016	0.016	0.015	0.015	0.015	0.013	0.012	0.012	0.013		399.5	0.264	0.458	1.344	2.028		8.92752	1182	1454	1343		58.3782
1255	9					1100	24846.7	19320														530	0.037	0.03	0.025	0.022	0.019	0.017	0.016	0.014	0.016	0.013	0.013	0.012	0.013	0.013		400	0.263	0.46	1.34	2.038		8.94065	1186	1405	1337		58.5008
1260	8					1099	23646.7	18906.7														530.5	0.037	0.031	0.025	0.023	0.019	0.017	0.016	0.014	0.015	0.014	0.012	0.012	0.013	0.012		400.5	0.264	0.459	1.347	2.028		8.95378	1181	1421	1332		58.6376
1265	9					1098	24000	18873.3														531	0.035	0.031	0.024	0.022	0.02	0.016	0.016	0.014	0.015	0.014	0.013	0.012	0.012	0.012		401	0.262	0.457	1.348	2.035		8.96691	1078	1427	1319		58.7745
1270	5					1097	23593.3	18986.7														531.5	0.035	0.029	0.024	0.022	0.018	0.015	0.015	0.014	0.015	0.014	0.013	0.012	0.013	0.013		401.5	0.262	0.457	1.35	2.028		8.98004	1143	1403	1274		58.9146
1275	7					1096	23220	19373.3														532	0.034	0.029	0.024	0.021	0.019	0.015	0.016	0.013	0.014	0.013	0.012	0.012	0.014	0.012		402	0.259	0.456	1.35	2.03		8.99317	1096	1412	1294		59.0482
1280	6					1095	23300	19146.7														532.5	0.035	0.029	0.024	0.021	0.019	0.016	0.015	0.014	0.014	0.013	0.013	0.013	0.014	0.013		402.5	0.261	0.454	1.36	2.041		9.0063	1151	1360	1377		59.1894
1285	11					1094	22953.3	18880														533	0.035	0.029	0.024	0.022	0.018	0.015	0.014	0.014	0.015	0.013	0.013	0.012	0.012	0.012		403	0.261	0.457	1.36	2.038		9.01943	1117	1383	1323		59.3449
1290	8					1093	22933.3	18793.3														533.5	0.032	0.029	0.023	0.021	0.018	0.016	0.015	0.015	0.015	0.014	0.013	0.012	0.013	0.013		403.5	0.26	0.453	1.361	2.041		9.03256	1134	1412	1337		59.4839
1295	11					1092	22546.7	18966.7														534	0.032	0.028	0.024	0.02	0.019	0.015	0.017	0.013	0.015	0.014	0.013	0.013	0.013	0.012		404	0.259	0.452	1.362	2.054		9.04569	1113	1430	1310		59.6241
1300	2					1091	22400	19033.3														534.5	0.031	0.028	0.023	0.02	0.018	0.014	0.015	0.014	0.015	0.013	0.012	0.012	0.013	0.013		404.5	0.26	0.451	1.371	2.055		9.05882	1141	1457	1289		59.7609
1305	11					1090	22260	18580														535	0.032	0.028	0.023	0.02	0.018	0.015	0.016	0.014	0.015	0.014	0.012	0.012	0.013	0.013		405	0.26	0.452	1.374	2.046		9.07195	1165	1402	1267		59.8868
1310	8					1089	22073.3	19453.3														535.5	0.031	0.027	0.022	0.021	0.017	0.015	0.015	0.014	0.014	0.014	0.013	0.012	0.013	0.012		405.5	0.259	0.448	1.376	2.049		9.08508	1152	1400	1229		60.0412
1315	4					1088	22606.7	19233.3														536	0.03	0.027	0.021	0.021	0.018	0.016	0.016	0.015	0.015	0.014	0.013	0.011	0.014	0.012		406	0.258	0.447	1.379	2.055		9.09821	1201	1417	1375		60.1791
1320	3					1087	22200	19380														536.5	0.031	0.027	0.021	0.02	0.018	0.015	0.014	0.014	0.014	0.013	0.012	0.013	0.012	0.013		406.5	0.26	0.447	1.376	2.043		9.11134	1125	1438	1290		60.3193
1325	11					1086	22226.7	19620														537	0.03	0.027	0.021	0.02	0.016	0.015	0.015	0.014	0.014	0.014	0.012	0.013	0.013	0.013		407	0.256	0.448	1.382	2.059		9.12447	1194	1379	1316		60.4561
1330	7					1085	22713.3	18900														537.5	0.029	0.026	0.022	0.02	0.016	0.014	0.015	0.013	0.014	0.013	0.012	0.013	0.012	0.013		407.5	0.256	0.447	1.385	2.069		9.1376	1117	1404	1309		60.582
1335	8					1084	22533.3	19193.3														538	0.029	0.026	0.021	0.02	0.016	0.014	0.016	0.013	0.014	0.014	0.013	0.013	0.012	0.013		408	0.255	0.446	1.386	2.059		9.15073	1229	1330	1339		60.7353
1340	5					1083	22953.3	18906.7														538.5	0.028	0.026	0.021	0.019	0.017	0.015	0.015	0.014	0.014	0.014	0.013	0.013	0.013	0.011		408.5	0.256	0.445	1.382	2.054		9.16386	1281	1339	1349		60.8722
1345	7					1082	22753.3	19126.7														539	0.026	0.024	0.02	0.019	0.017	0.015	0.015	0.014	0.016	0.014	0.013	0.012	0.013	0.013		409	0.256	0.44	1.392	2.068		9.177	1104	1458	1270		61.0145
1350	2					1081	22866.7	19273.3														539.5	0.026	0.024	0.02	0.018	0.017	0.015	0.015	0.013	0.014	0.014	0.012	0.013	0.014	0.013		409.5	0.255	0.441	1.395	2.065		9.19013	1187	1423	1317		61.1448
1355	6					1080	23240	19473.3														540	0.027	0.024	0.02	0.018	0.016	0.014	0.015	0.014	0.015	0.013	0.013	0.013	0.013	0.013		410	0.256	0.443	1.402	2.062		9.20326	1208	1382	1368		61.3002
1360	7					1079	22900	19246.7														540.5	0.027	0.025	0.02	0.02	0.016	0.015	0.014	0.013	0.014	0.014	0.013	0.013	0.013	0.013		410.5	0.256	0.441	1.4	2.062		9.21639	1159	1360	1278		61.4415
1365	10					1078	22506.7	19373.3														541	0.025	0.024	0.02	0.018	0.016	0.014	0.015	0.013	0.014	0.015	0.014	0.013	0.012	0.012		411	0.255	0.439	1.401	2.068		9.22952	1129	1444	1230		61.5772
1370	7					1077	22460	19566.7														541.5	0.025	0.023	0.02	0.018	0.015	0.014	0.015	0.013	0.014	0.013	0.013	0.013	0.012	0.012		411.5	0.256	0.438	1.403	2.078		9.24265	1125	1366	1276		61.7393
1375	9					1076	22806.7	19380														542	0.024	0.023	0.019	0.018	0.015	0.014	0.015	0.014	0.014	0.014	0.012	0.011	0.013	0.012		412	0.254	0.438	1.408	2.073		9.25578	1149	1491	1265		61.8794
1380	13					1075	22660	19386.7														542.5	0.024	0.023	0.019	0.018	0.016	0.014	0.015	0.013	0.014	0.013	0.012	0.012	0.013	0.012		412.5	0.252	0.44	1.411	2.069		9.26891	1117	1470	1272		62.0228
1385	9					1074	23466.7	19393.3														543	0.025	0.023	0.018	0.018	0.015	0.015	0.015	0.013	0.014	0.014	0.012	0.012	0.013	0.012		413	0.251	0.435	1.414	2.068		9.28204	1176	1342	1309		62.1509
1390	7					1073	23040	19380														543.5	0.024	0.023	0.018	0.018	0.016	0.014	0.014	0.013	0.014	0.014	0.012	0.013	0.012	0.013		413.5	0.251	0.438	1.42	2.079		9.29517	1085	1345	1285		62.2954
1395	6					1072	23386.7	19473.3														544	0.023	0.023	0.019	0.017	0.015	0.014	0.015	0.013	0.013	0.014	0.013	0.012	0.013	0.013		414	0.252	0.438	1.418	2.084		9.3083	1214	1504	1258		62.4224
1400	6					1071	22613.3	19213.3														544.5	0.024	0.023	0.018	0.017	0.016	0.013	0.014	0.014	0.014	0.014	0.013	0.013	0.012	0.012		414.5	0.252	0.436	1.424	2.082		9.32143	1171	1460	1261		62.5779
1405	5					1070	23193.3	19706.7														545	0.024	0.022	0.018	0.017	0.015	0.013	0.014	0.013	0.014	0.014	0.013	0.013	0.013	0.013		415	0.253	0.433	1.425	2.084		9.33456	1238	1402	1286		62.7191
1410	6					1069	22820	20213.3														545.5	0.022	0.022	0.017	0.017	0.015	0.014	0.014	0.013	0.014	0.013	0.012	0.012	0.013	0.013		415.5	0.252	0.433	1.423	2.086		9.34769	1121	1395	1273		62.8472
1415	5					1068	22753.3	20920														546	0.021	0.022	0.017	0.016	0.015	0.013	0.013	0.013	0.013	0.013	0.013	0.012	0.013	0.012		416	0.248	0.43	1.425	2.073		9.36082	1074	1391	1308		62.9961
1420	7					1067	23093.3	21026.7														546.5	0.021	0.021	0.017	0.016	0.015	0.014	0.014	0.012	0.013	0.013	0.011	0.012	0.012	0.012		416.5	0.251	0.43	1.432	2.081		9.37395	1168	1364	1319		63.1362
1425	6					1066	23033.3	20506.7														547	0.022	0.021	0.017	0.016	0.013	0.014	0.014	0.013	0.013	0.014	0.012	0.012	0.012	0.012		417	0.25	0.431	1.433	2.083		9.38708	1176	1312	1277		63.2862
1430	5					1065	23346.7	19986.7														547.5	0.02	0.02	0.017	0.016	0.014	0.013	0.014	0.012	0.013	0.013	0.012	0.012	0.013	0.012		417.5	0.249	0.429	1.428	2.084		9.40021	1151	1372	1247		63.4296
1435	2					1064	23433.3	19446.7														548	0.021	0.021	0.017	0.016	0.014	0.013	0.013	0.012	0.013	0.013	0.012	0.012	0.012	0.012		418	0.249	0.429	1.43	2.083		9.41334	1162	1331	1273		63.5686
1440	2					1063	23360	19606.7														548.5	0.02	0.02	0.016	0.016	0.015	0.014	0.014	0.012	0.013	0.014	0.012	0.012	0.013	0.012		418.5	0.249	0.427	1.433	2.082		9.42647	1176	1413	1261		63.7153
1445	2					1062	23346.7	19140														549	0.019	0.019	0.016	0.015	0.015	0.014	0.014	0.013	0.013	0.013	0.011	0.012	0.013	0.012		419	0.248	0.426	1.437	2.088		9.4396	1230	1434	1300		63.873
1450	4					1061	23573.3	19333.3														549.5	0.02	0.019	0.015	0.016	0.014	0.013	0.014	0.013	0.013	0.014	0.013	0.012	0.012	0.012		419.5	0.247	0.424	1.441	2.082		9.45273	1147	1447	1300		63.9967
1455	11					1060	23753.3	19300														550	0.021	0.02	0.015	0.017	0.014	0.014	0.014	0.014	0.013	0.014	0.013	0.013	0.012	0.013		420	0.248	0.425	1.441	2.09		9.46586	1165	1443	1316		64.1412
1460	3					1059	23620	19460														550.5	0.02	0.021	0.017	0.016	0.015	0.013	0.014	0.013	0.014	0.014	0.013	0.013	0.014	0.014		420.5	0.246	0.424	1.44	2.088		9.47899	1144	1381	1284		64.2999
1465	6					1058	23506.7	19606.7														551	0.02	0.019	0.018	0.016	0.014	0.013	0.014	0.013	0.013	0.013	0.013	0.013	0.013	0.012		421	0.247	0.424	1.437	2.09		9.49212	1231	1395	1312		64.4423
1470	10					1057	23486.7	19266.7														551.5	0.019	0.02	0.017	0.016	0.014	0.013	0.014	0.012	0.013	0.013	0.013	0.013	0.013	0.013		421.5	0.247	0.422	1.44	2.086		9.50525	1135	1442	1276		64.5715
1475	6					1056	23486.7	19853.3														552	0.019	0.019	0.015	0.016	0.014	0.013	0.014	0.013	0.013	0.013	0.012	0.013	0.012	0.013		422	0.246	0.42	1.446	2.09		9.51838	1210	1353	1307		64.7138
1480	5					1055	23820	19373.3														552.5	0.018	0.019	0.016	0.015	0.014	0.012	0.014	0.013	0.013	0.013	0.012	0.013	0.013	0.013		422.5	0.244	0.419	1.443	2.074		9.53151	1176	1465	1351		64.8725
1485	7					1054	23833.3	19433.3														553	0.018	0.018	0.016	0.015	0.014	0.013	0.012	0.012	0.013	0.013	0.012	0.012	0.012	0.012		423	0.243	0.419	1.438	2.082		9.54464	1220	1377	1291		65.0116
1490	5					1053	23246.7	19960														553.5	0.017	0.019	0.015	0.015	0.014	0.013	0.013	0.012	0.013	0.013	0.012	0.013	0.011	0.012		423.5	0.246	0.417	1.442	2.078		9.55777	1164	1356	1290		65.1572
1495	4					1052	23353.3	19500														554	0.017	0.018	0.015	0.015	0.013	0.013	0.013	0.013	0.013	0.014	0.013	0.011	0.012	0.013		424	0.245	0.418	1.442	2.083		9.5709	1177	1372	1286		65.2831
1500	8					1051	23433.3	19546.7														554.5	0.017	0.018	0.014	0.016	0.013	0.013	0.014	0.013	0.013	0.014	0.012	0.012	0.012	0.012		424.5	0.244	0.416	1.445	2.087		9.58403	1195	1411	1322		65.4396
1505	4					1050	23846.7	19486.7														555	0.017	0.019	0.015	0.016	0.013	0.013	0.014	0.013	0.013	0.013	0.014	0.012	0.012	0.013		425	0.243	0.417	1.445	2.079		9.59716	1145	1359	1255		65.5666
1510	8					1049	23893.3	19640														555.5	0.017	0.018	0.015	0.015	0.013	0.013	0.014	0.012	0.013	0.013	0.012	0.013	0.013	0.013		425.5	0.242	0.415	1.441	2.073		9.61029	1173	1376	1328		65.7264
1515	10					1048	23473.3	19800														556	0.017	0.017	0.015	0.015	0.013	0.013	0.013	0.012	0.013	0.014	0.012	0.012	0.013	0.013		426	0.243	0.415	1.441	2.083		9.62342	1206	1448	1256		65.8644
1520	6					1047	23426.7	20120														556.5	0.015	0.018	0.014	0.014	0.013	0.013	0.013	0.013	0.012	0.013	0.013	0.011	0.012	0.012		426.5	0.242	0.414	1.444	2.072		9.63655	1178	1437	1335		65.9979
1525	7					1046	23980	20126.7														557	0.017	0.018	0.013	0.015	0.013	0.013	0.012	0.012	0.013	0.013	0.012	0.012	0.012	0.013		427	0.241	0.412	1.44	2.08		9.64969	1201	1374	1373		66.1534
1530	2					1045	24146.7	20240														557.5	0.016	0.018	0.015	0.015	0.013	0.013	0.013	0.012	0.012	0.014	0.011	0.012	0.012	0.012		427.5	0.24	0.412	1.444	2.082		9.66282	1136	1470	1253		66.3056
1535	6					1044	23366.7	20213.3														558	0.017	0.018	0.015	0.015	0.013	0.013	0.014	0.012	0.013	0.014	0.013	0.012	0.013	0.013		428	0.239	0.411	1.444	2.082		9.67595	1153	1375	1346		66.4566
1540	8					1043	23446.7	20273.3														558.5	0.016	0.017	0.015	0.015	0.014	0.013	0.014	0.013	0.013	0.013	0.012	0.012	0.013	0.013		428.5	0.238	0.409	1.434	2.065		9.68908	1171	1403	1348		66.6077
1545	2					1042	23480	20046.7														559	0.016	0.017	0.014	0.015	0.014	0.012	0.014	0.013	0.013	0.013	0.012	0.013	0.012	0.013		429	0.237	0.409	1.434	2.065		9.70221	1243	1384	1343		66.7675
1550	5					1041	23960	19820														559.5	0.016	0.017	0.014	0.014	0.014	0.012	0.014	0.012	0.013	0.013	0.012	0.013	0.012	0.012		429.5	0.238	0.407	1.437	2.068		9.71534	1142	1355	1289		66.9099
1555	11					1040	24033.3	20280														560	0.015	0.017	0.014	0.013	0.013	0.013	0.012	0.012	0.012	0.013	0.012	0.012	0.011	0.013		430	0.237	0.408	1.437	2.066		9.72847	1166	1403	1242		67.05
1560	6					1039	23680	19760														560.5	0.016	0.018	0.015	0.014	0.013	0.013	0.013	0.013	0.013	0.013	0.012	0.013	0.013	0.012		430.5	0.236	0.406	1.433	2.073		9.7416	1163	1413	1314		67.1781
1565	6					1038	24140	19706.7														561	0.016	0.017	0.013	0.015	0.013	0.013	0.014	0.013	0.013	0.014	0.013	0.013	0.014	0.012		431	0.237	0.407	1.431	2.062		9.75473	1101	1399	1311		67.3401
1570	7					1037	23726.7	19786.7														561.5	0.016	0.019	0.015	0.015	0.015	0.014	0.014	0.013	0.014	0.015	0.013	0.013	0.013	0.014		431.5	0.237	0.407	1.435	2.055		9.76786	1102	1361	1288		67.4683
1575	8					1036	24113.3	19926.7														562	0.016	0.018	0.014	0.014	0.015	0.013	0.013	0.013	0.014	0.014	0.013	0.013	0.014	0.013		432	0.236	0.405	1.421	2.055		9.78099	1152	1393	1348		67.6276
1580	6					1035	24273.3	20640														562.5	0.016	0.018	0.015	0.015	0.014	0.013	0.013	0.013	0.014	0.014	0.013	0.013	0.013	0.013		432.5	0.235	0.404	1.425	2.068		9.79412	1160	1432	1332		67.7564
1585	5					1034	24926.7	20086.7														563	0.017	0.017	0.014	0.015	0.014	0.013	0.014	0.014	0.014	0.015	0.013	0.013	0.013	0.013		433	0.233	0.405	1.425	2.059		9.80725	1135	1427	1346		67.9146
1590	7					1033	24393.3	19913.3														563.5	0.016	0.017	0.014	0.015	0.014	0.014	0.014	0.013	0.013	0.014	0.013	0.013	0.013	0.014		433.5	0.232	0.401	1.419	2.062		9.82038	1148	1425	1407		68.0423
1595	7					1032	24693.3	20286.7														564	0.016	0.017	0.015	0.014	0.014	0.013	0.014	0.013	0.013	0.013	0.012	0.013	0.013	0.013		434	0.235	0.404	1.416	2.052		9.83351	1161	1344	1382		68.1963
1600	5					1031	24060	20780														564.5	0.016	0.017	0.014	0.014	0.013	0.013	0.013	0.013	0.013	0.014	0.012	0.013	0.013	0.013		434.5	0.234	0.403	1.413	2.047		9.84664	1166	1378	1398		68.3377
1605	6					1030	24000	20346.7														565	0.015	0.017	0.014	0.015	0.014	0.012	0.014	0.013	0.013	0.013	0.012	0.012	0.014	0.013		435	0.235	0.401	1.412	2.046		9.85977	1219	1426	1352		68.4686
1610	6					1029	24313.3	20473.3														565.5	0.015	0.017	0.014	0.015	0.014	0.013	0.013	0.014	0.012	0.014	0.013	0.013	0.013	0.013		435.5	0.233	0.401	1.409	2.03		9.8729	1135	1403	1330		68.6142
1615	5					1028	25006.7	20526.7														566	0.015	0.017	0.014	0.015	0.013	0.013	0.014	0.013	0.013	0.014	0.012	0.012	0.013	0.013		436	0.234	0.398	1.401	2.037		9.88603	1191	1394	1247		68.7587
1620	6					1027	24600	20000														566.5	0.015	0.017	0.015	0.015	0.014	0.013	0.012	0.013	0.013	0.013	0.013	0.013	0.013	0.013		436.5	0.232	0.398	1.401	2.039		9.89916	1122	1378	1275		68.9053
1625	7					1026	24060	20320														567	0.016	0.017	0.014	0.014	0.014	0.013	0.013	0.012	0.013	0.013	0.012	0.013	0.014	0.013		437	0.232	0.397	1.397	2.027		9.91229	1137	1385	1338		69.0615
1630	5					1025	24266.7	20406.7														567.5	0.016	0.018	0.014	0.015	0.013	0.013	0.013	0.013	0.014	0.014	0.013	0.013	0.013	0.013		437.5	0.233	0.396	1.388	2.022		9.92542	1142	1357	1248		69.2039
1635	4					1024	24626.7	20226.7														568	0.015	0.017	0.015	0.014	0.014	0.013	0.013	0.012	0.013	0.014	0.013	0.013	0.012	0.013		438	0.231	0.398	1.385	2.021		9.93855	1085	1454	1319		69.3348
1640	6					1023	24493.3	20280														568.5	0.015	0.017	0.014	0.015	0.014	0.013	0.014	0.012	0.013	0.014	0.013	0.012	0.013	0.013		438.5	0.23	0.396	1.379	2.013		9.95168	1180	1401	1269		69.474
1645	4					1022	25406.7	20386.7														569	0.014	0.016	0.014	0.015	0.014	0.013	0.014	0.012	0.013	0.013	0.013	0.012	0.012	0.013		439	0.229	0.396	1.381	2.01		9.96481	1266	1461	1306		69.6123
1650	5					1021	25060	20433.3														569.5	0.014	0.016	0.013	0.014	0.013	0.012	0.013	0.012	0.013	0.013	0.012	0.012	0.012	0.013		439.5	0.23	0.395	1.375	2.004		9.97794	1196	1480	1327		69.7536
1655	10					1020	24660	20786.7														570	0.015	0.016	0.013	0.014	0.014	0.013	0.013	0.012	0.013	0.013	0.012	0.012	0.012	0.013		440	0.228	0.395	1.368	2.004		9.99107	1145	1424	1361		69.9129
1660	13					1019	24733.3	20553.3														570.5	0.015	0.018	0.014	0.015	0.014	0.013	0.013	0.014	0.013	0.015	0.013	0.013	0.012	0.013		440.5	0.227	0.392	1.363	1.996		10.0042	1165	1398	1381		70.0427
1665	20					1018	25093.3	20593.3														571	0.015	0.017	0.015	0.015	0.014	0.014	0.014	0.013	0.014	0.014	0.013	0.013	0.013	0.014		441	0.226	0.392	1.358	1.993		10.0173	1091	1418	1341		70.1904
1670	23					1017	24893.3	20693.3														571.5	0.015	0.018	0.014	0.015	0.014	0.013	0.015	0.013	0.014	0.014	0.014	0.013	0.013	0.014		441.5	0.228	0.39	1.356	1.99		10.0305	1188	1457	1354		70.3371
1675	25					1016	24060	20393.3														572	0.015	0.017	0.014	0.014	0.013	0.013	0.013	0.013	0.014	0.014	0.013	0.013	0.013	0.014		442	0.228	0.389	1.352	1.99		10.0436	1171	1440	1392		70.4975
1680	40					1015	25413.3	20686.7														572.5	0.015	0.017	0.014	0.015	0.013	0.013	0.013	0.013	0.013	0.014	0.013	0.014	0.013	0.013		442.5	0.226	0.389	1.345	1.974		10.0567	1126	1486	1400		70.6272
1685	43					1014	25393.3	20073.3														573	0.014	0.016	0.015	0.015	0.013	0.012	0.014	0.013	0.013	0.014	0.013	0.013	0.014	0.013		443	0.224	0.39	1.34	1.974		10.0699	1242	1412	1319		70.7654
1690	62					1013	25680	20940														573.5	0.014	0.017	0.013	0.014	0.013	0.012	0.014	0.012	0.013	0.013	0.012	0.013	0.013	0.013		443.5	0.223	0.389	1.334	1.968		10.083	1124	1451	1354		70.9216
1695	59					1012	26000	21066.7														574	0.014	0.016	0.014	0.014	0.013	0.013	0.014	0.013	0.013	0.014	0.013	0.013	0.013	0.013		444	0.225	0.388	1.327	1.955		10.0961	1163	1450	1430		71.0535
1700	71					1011	25546.7	20866.7														574.5	0.014	0.016	0.014	0.014	0.013	0.013	0.013	0.013	0.013	0.014	0.013	0.013	0.014	0.013		444.5	0.224	0.388	1.317	1.955		10.1092	1119	1446	1404		71.2075
1705	82					1010	25313.3	20773.3														575	0.014	0.016	0.014	0.014	0.013	0.013	0.013	0.012	0.014	0.014	0.012	0.013	0.014	0.012		445	0.223	0.387	1.311	1.943		10.1224	1188	1548	1377		71.332
1710	107					1009	24780	20346.7														575.5	0.014	0.016	0.014	0.014	0.013	0.012	0.013	0.012	0.013	0.014	0.012	0.012	0.013	0.013		445.5	0.224	0.385	1.307	1.942		10.1355	1178	1474	1412		71.4924
1715	99					1008	24933.3	19926.7														576	0.014	0.017	0.014	0.014	0.013	0.012	0.014	0.012	0.014	0.014	0.013	0.013	0.012	0.013		446	0.224	0.382	1.299	1.936		10.1486	1174	1470	1422		71.6232
1720	158					1007	25473.3	20440														576.5	0.015	0.017	0.013	0.014	0.014	0.013	0.014	0.013	0.014	0.013	0.012	0.013	0.012	0.013		446.5	0.222	0.381	1.294	1.93		10.1618	1187	1521	1405		71.7825
1725	141					1006	25480	20240														577	0.015	0.017	0.014	0.015	0.014	0.013	0.014	0.014	0.014	0.014	0.013	0.013	0.012	0.013		447	0.221	0.382	1.287	1.921		10.1749	1208	1517	1487		71.9313
1730	155					1005	25280	20740														577.5	0.016	0.017	0.014	0.015	0.014	0.013	0.015	0.013	0.014	0.014	0.013	0.014	0.013	0.014		447.5	0.221	0.382	1.28	1.914		10.188	1132	1474	1418		72.0674
1735	168					1004	25186.7	20900														578	0.015	0.017	0.015	0.015	0.014	0.014	0.014	0.013	0.014	0.014	0.013	0.013	0.013	0.014		448	0.221	0.382	1.277	1.908		10.2012	1162	1499	1439		72.2298
1740	158					1003	25713.3	20326.7														578.5	0.015	0.017	0.014	0.015	0.014	0.013	0.014	0.014	0.014	0.014	0.013	0.013	0.013	0.013		448.5	0.221	0.383	1.269	1.897		10.2143	1160	1498	1385		72.3617
1745	175					1002	25340	20326.7														579	0.015	0.016	0.015	0.015	0.015	0.014	0.014	0.014	0.014	0.014	0.013	0.014	0.014	0.014		449	0.22	0.38	1.267	1.895		10.2274	1134	1434	1340		72.5105
1750	139					1001	25906.7	20440														579.5	0.014	0.017	0.015	0.015	0.014	0.014	0.014	0.013	0.014	0.015	0.013	0.013	0.014	0.014		449.5	0.22	0.379	1.261	1.893		10.2405	1152	1504	1422		72.6709
1755	150					1000	26100	20826.7														580	0.015	0.017	0.014	0.014	0.013	0.014	0.014	0.014	0.014	0.014	0.012	0.014	0.013	0.013		450	0.219	0.379	1.25	1.885		10.2537	1167	1585	1401		72.8048
1760	160					999	26060	20833.3														580.5	0.015	0.017	0.015	0.014	0.014	0.014	0.014	0.013	0.014	0.014	0.013	0.014	0.013	0.014		450.5	0.218	0.378	1.243	1.879		10.2668	1150	1514	1328		72.9494
1765	151					998	25820	21500														581	0.015	0.017	0.014	0.015	0.014	0.013	0.014	0.014	0.014	0.014	0.013	0.013	0.012	0.013		451	0.218	0.377	1.236	1.868		10.2799	1166	1550	1377		73.096
1770	123					997	25860	21566.7														581.5	0.013	0.017	0.014	0.014	0.013	0.013	0.013	0.013	0.014	0.014	0.014	0.013	0.014	0.013		451.5	0.218	0.378	1.228	1.86		10.2931	1170	1474	1370		73.2543
1775	118					996	26446.7	21406.7														582	0.014	0.016	0.014	0.015	0.013	0.012	0.014	0.013	0.013	0.014	0.012	0.013	0.013	0.014		452	0.218	0.376	1.221	1.854		10.3062	1150	1573	1360		73.402
1780	85					995	26166.7	20953.3														582.5	0.014	0.017	0.014	0.014	0.013	0.013	0.014	0.012	0.013	0.014	0.012	0.013	0.013	0.013		452.5	0.217	0.374	1.213	1.85		10.3193	1205	1512	1358		73.5486
1785	87					994	25653.3	21033.3														583	0.014	0.016	0.014	0.014	0.014	0.013	0.013	0.013	0.013	0.014	0.012	0.014	0.013	0.014		453	0.217	0.374	1.206	1.843		10.3325	1201	1451	1355		73.6816
1790	71					993	25793.3	21053.3														583.5	0.014	0.016	0.014	0.014	0.013	0.013	0.014	0.013	0.014	0.014	0.012	0.012	0.013	0.013		453.5	0.216	0.376	1.202	1.832		10.3456	1226	1481	1404		73.8419
1795	59					992	25920	21093.3														584	0.014	0.016	0.013	0.015	0.013	0.013	0.014	0.013	0.013	0.014	0.014	0.013	0.013	0.014		454	0.215	0.374	1.194	1.829		10.3587	1185	1462	1304		73.977
1800	49					991	26026.7	20833.3														584.5	0.015	0.016	0.014	0.014	0.013	0.013	0.013	0.013	0.014	0.014	0.013	0.013	0.013	0.013		454.5	0.216	0.371	1.183	1.82		10.3719	1160	1478	1310		74.1268
1805	33					990	25973.3	20433.3														585	0.015	0.017	0.015	0.015	0.013	0.014	0.013	0.013	0.013	0.014	0.013	0.013	0.014	0.014		455	0.214	0.37	1.18	1.816		10.385	1161	1476	1371		74.2745
1810	33					989	26266.7	20400														585.5	0.015	0.017	0.015	0.015	0.014	0.014	0.014	0.014	0.014	0.015	0.012	0.013	0.014	0.014		455.5	0.214	0.371	1.172	1.805		10.3981	1141	1473	1329		74.4359
1815	23					988	25946.7	20460														586	0.015	0.017	0.015	0.015	0.014	0.013	0.014	0.014	0.014	0.015	0.013	0.014	0.014	0.014		456	0.213	0.37	1.164	1.798		10.4112	1199	1455	1337		74.5857
1820	28					987	26286.7	19933.3														586.5	0.015	0.017	0.014	0.015	0.014	0.013	0.014	0.013	0.014	0.015	0.014	0.014	0.014	0.013		456.5	0.212	0.368	1.16	1.795		10.4244	1164	1405	1303		74.7303
1825	14					986	26026.7	19893.3														587	0.015	0.017	0.013	0.014	0.014	0.013	0.015	0.013	0.014	0.014	0.013	0.013	0.013	0.014		457	0.211	0.367	1.15	1.788		10.4375	1204	1446	1362		74.8643
1830	8					985	26233.3	19693.3														587.5	0.014	0.017	0.014	0.015	0.014	0.013	0.014	0.013	0.014	0.014	0.014	0.014	0.014	0.014		457.5	0.211	0.367	1.144	1.779		10.4506	1118	1415	1301		75.013
1835	16					984	25613.3	19266.7														588	0.014	0.016	0.014	0.015	0.013	0.013	0.014	0.013	0.013	0.014	0.013	0.013	0.013	0.013		458	0.21	0.367	1.138	1.768		10.4638	1142	1427	1376		75.1818
1840	16					983	26280	19233.3														588.5	0.015	0.017	0.013	0.014	0.014	0.013	0.014	0.013	0.014	0.014	0.013	0.012	0.014	0.013		458.5	0.21	0.367	1.129	1.764		10.4769	1184	1381	1324		75.3285
1845	19					982	26586.7	19786.7														589	0.015	0.016	0.014	0.015	0.013	0.014	0.014	0.013	0.014	0.014	0.013	0.013	0.014	0.014		459	0.21	0.365	1.122	1.756		10.49	1130	1434	1330		75.4572
1850	11					981	26373.3	19686.7														589.5	0.015	0.016	0.014	0.015	0.013	0.013	0.013	0.012	0.013	0.014	0.012	0.013	0.013	0.014		459.5	0.211	0.365	1.112	1.749		10.5032	1134	1411	1269		75.6049
1855	13					980	26366.7	19820														590	0.014	0.016	0.014	0.014	0.014	0.013	0.013	0.013	0.014	0.014	0.012	0.014	0.014	0.013		460	0.209	0.364	1.106	1.745		10.5163	1148	1457	1296		75.7621
1860	11					979	26280	19946.7														590.5	0.014	0.016	0.014	0.014	0.014	0.013	0.014	0.014	0.014	0.014	0.013	0.013	0.014	0.013		460.5	0.207	0.364	1.099	1.735		10.5294	1213	1436	1347		75.8982
1865	13					978	26846.7	20413.3														591	0.014	0.016	0.014	0.014	0.013	0.013	0.014	0.013	0.014	0.014	0.014	0.013	0.013	0.013		461	0.208	0.363	1.089	1.732		10.5425	1149	1377	1326		76.0648
1870	6					977	27040	21153.3														591.5	0.014	0.017	0.014	0.015	0.013	0.013	0.014	0.014	0.013	0.013	0.013	0.013	0.014	0.014		461.5	0.208	0.363	1.084	1.722		10.5557	1144	1395	1310		76.2062
1875	13					976	27100	20946.7														592	0.014	0.017	0.014	0.015	0.014	0.013	0.013	0.013	0.013	0.014	0.013	0.014	0.013	0.014		462	0.208	0.362	1.078	1.713		10.5688	1177	1372	1310		76.3539
1880	9					975	26820	21213.3														592.5	0.014	0.016	0.013	0.014	0.014	0.013	0.013	0.013	0.013	0.014	0.012	0.013	0.013	0.013		462.5	0.208	0.362	1.067	1.705		10.5819	1125	1396	1372		76.5101
1885	4					974	27193.3	21400														593	0.015	0.016	0.014	0.015	0.013	0.013	0.013	0.013	0.014	0.014	0.013	0.013	0.013	0.013		463	0.208	0.361	1.06	1.699		10.5951	1110	1468	1261		76.6546
1890	5					973	27280	21526.7														593.5	0.014	0.016	0.014	0.014	0.013	0.013	0.013	0.012	0.013	0.013	0.012	0.013	0.013	0.013		463.5	0.207	0.36	1.057	1.693		10.6082	1094	1430	1254		76.8139
1895	6					972	26566.7	21266.7														594	0.014	0.016	0.015	0.014	0.014	0.013	0.013	0.014	0.013	0.014	0.012	0.013	0.014	0.014		464	0.206	0.359	1.047	1.686		10.6213	1146	1364	1221		76.9426
1900	5					971	26926.7	21233.3														594.5	0.015	0.017	0.014	0.014	0.014	0.014	0.013	0.013	0.013	0.014	0.014	0.014	0.013	0.013		464.5	0.204	0.359	1.04	1.677		10.6345	1095	1435	1302		77.1135
1905	5					970	26926.7	20740														595	0.015	0.017	0.015	0.015	0.014	0.015	0.014	0.013	0.014	0.014	0.013	0.013	0.014	0.014		465	0.205	0.358	1.03	1.668		10.6476	1181	1430	1367		77.2433
1910	6					969	26933.3	20306.7														595.5	0.015	0.017	0.015	0.015	0.014	0.013	0.014	0.014	0.013	0.014	0.014	0.013	0.014	0.013		465.5	0.205	0.357	1.025	1.663		10.6607	1117	1417	1321		77.3941
1915	7					968	27246.7	20193.3														596	0.015	0.017	0.015	0.015	0.014	0.014	0.015	0.013	0.014	0.015	0.013	0.014	0.014	0.014		466	0.205	0.357	1.017	1.652		10.6738	1146	1353	1253		77.5619
1920	4					967	27093.3	19580														596.5	0.014	0.017	0.015	0.016	0.014	0.014	0.014	0.013	0.015	0.015	0.013	0.013	0.014	0.014		466.5	0.205	0.356	1.01	1.647		10.687	1200	1393	1342		77.7191
1925	5					966	26680	18966.7														597	0.015	0.017	0.015	0.015	0.014	0.014	0.015	0.014	0.014	0.015	0.013	0.014	0.014	0.014		467	0.203	0.356	1.004	1.639		10.7001	1111	1367	1313		77.8499
1930	6					965	27060	18873.3														597.5	0.015	0.017	0.015	0.015	0.014	0.013	0.014	0.015	0.014	0.015	0.014	0.014	0.013	0.015		467.5	0.203	0.354	0.995	1.63		10.7132	1216	1395	1343		78.0134
1935	4					964	26866.7	18180														598	0.015	0.017	0.014	0.016	0.014	0.014	0.014	0.014	0.015	0.016	0.014	0.014	0.014	0.015		468	0.202	0.353	0.986	1.626		10.7264	1241	1329	1266		78.1484
1940	8					963	26466.7	18380														598.5	0.015	0.017	0.015	0.015	0.014	0.015	0.015	0.014	0.015	0.015	0.013	0.014	0.014	0.015		468.5	0.201	0.353	0.983	1.62		10.7395	1161	1466	1297		78.2961
1945	6					962	26226.7	18013.3														599	0.015	0.017	0.015	0.015	0.014	0.014	0.015	0.014	0.013	0.015	0.014	0.014	0.014	0.015		469	0.201	0.353	0.975	1.613		10.7526	1226	1475	1434		78.447
1950	7					961	26626.7	17646.7														599.5	0.015	0.018	0.014	0.014	0.015	0.014	0.014	0.014	0.013	0.015	0.014	0.015	0.014	0.014		469.5	0.199	0.352	0.968	1.604		10.7658	1188	1409	1359		78.5979
1955	5					960	27546.7	17493.3														600	0.015	0.017	0.015	0.015	0.014	0.013	0.014	0.014	0.013	0.015	0.013	0.013	0.013	0.014		470	0.199	0.352	0.961	1.592		10.7789	1181	1428	1312		78.7645
1960	4					959	26760	17633.3														600.5	0.015	0.017	0.014	0.014	0.014	0.013	0.015	0.014	0.014	0.014	0.013	0.014	0.013	0.013		470.5	0.199	0.352	0.953	1.587		10.792	1223	1368	1311		78.9017
1965	7					958	26920	17886.7														601	0.014	0.017	0.014	0.015	0.014	0.013	0.013	0.013	0.014	0.014	0.013	0.013	0.013	0.013		471	0.199	0.35	0.944	1.585		10.8052	1202	1420	1357		79.0502
1970	7					957	26560	17820														601.5	0.014	0.017	0.014	0.014	0.013	0.013	0.014	0.014	0.013	0.015	0.013	0.014	0.013	0.013		471.5	0.198	0.35	0.939	1.574		10.8183	1191	1402	1299		79.2127
1975	11					956	27373.3	17953.3														602	0.015	0.017	0.014	0.015	0.014	0.014	0.014	0.013	0.014	0.015	0.013	0.013	0.013	0.013		472	0.198	0.348	0.931	1.566		10.8314	1142	1409	1255		79.3443
1980	11					955	26393.3	17280														602.5	0.014	0.016	0.014	0.015	0.014	0.013	0.014	0.013	0.014	0.014	0.014	0.014	0.014	0.014		472.5	0.197	0.348	0.926	1.56		10.8445	1160	1464	1272		79.4976
1985	9					954	26626.7	18013.3														603	0.015	0.017	0.014	0.015	0.014	0.014	0.014	0.014	0.014	0.014	0.014	0.014	0.013	0.015		473	0.197	0.347	0.918	1.555		10.8577	1235	1389	1313		79.6488
1990	10					953	26500	17453.3														603.5	0.016	0.017	0.014	0.015	0.014	0.014	0.014	0.014	0.014	0.015	0.015	0.013	0.015	0.014		473.5	0.197	0.346	0.912	1.55		10.8708	1207	1426	1274		79.8164
1995	5					952	26166.7	17160														604	0.015	0.017	0.015	0.015	0.015	0.013	0.014	0.014	0.014	0.015	0.013	0.013	0.014	0.014		474	0.195	0.345	0.906	1.543		10.8839	1155	1439	1328		79.9501
2000	10					951	26893.3	17266.7														604.5	0.015	0.017	0.014	0.015	0.015	0.015	0.014	0.015	0.013	0.014	0.013	0.014	0.014	0.014		474.5	0.196	0.344	0.901	1.536		10.8971	1073	1468	1313		80.1024
2005	12					950	26560	17933.3														605	0.015	0.017	0.015	0.015	0.014	0.013	0.014	0.014	0.014	0.014	0.014	0.013	0.013	0.013		475	0.195	0.344	0.895	1.531		10.9102	1183	1386	1327		80.2505
2010	15					949	26606.7	17760														605.5	0.015	0.017	0.014	0.015	0.014	0.014	0.014	0.013	0.014	0.014	0.014	0.013	0.014	0.014		475.5	0.195	0.343	0.886	1.522		10.9233	1217	1413	1341		80.3976
2015	13					948	26260	17720														606	0.014	0.017	0.014	0.014	0.014	0.014	0.014	0.014	0.014	0.014	0.014	0.013	0.013	0.014		476	0.194	0.342	0.882	1.516		10.9365	1177	1392	1339		80.5415
2020	9					947	26893.3	17700														606.5	0.015	0.016	0.014	0.014	0.014	0.014	0.014	0.013	0.014	0.015	0.014	0.013	0.013	0.014		476.5	0.193	0.341	0.875	1.508		10.9496	1133	1429	1263		80.7092
2025	13					946	26553.3	18020														607	0.014	0.017	0.014	0.014	0.015	0.014	0.015	0.014	0.014	0.014	0.014	0.013	0.014	0.013		477	0.192	0.34	0.871	1.502		10.9627	1218	1377	1347		80.846
2030	14					945	27013.3	17933.3														607.5	0.015	0.017	0.013	0.015	0.014	0.014	0.014	0.013	0.014	0.014	0.014	0.013	0.014	0.013		477.5	0.192	0.34	0.864	1.498		10.9758	1161	1419	1252		80.9941
2035	13					944	27766.7	18006.7														608	0.015	0.017	0.014	0.015	0.014	0.013	0.014	0.014	0.014	0.014	0.014	0.013	0.014	0.014		478	0.191	0.34	0.859	1.491		10.989	1139	1390	1349		81.1463
2040	15					943	27133.3	17700														608.5	0.014	0.018	0.014	0.015	0.014	0.014	0.014	0.014	0.014	0.014	0.014	0.014	0.014	0.014		478.5	0.192	0.34	0.854	1.484		11.0021	1142	1440	1315		81.3119
2045	11					942	27686.7	18033.3														609	0.015	0.017	0.014	0.015	0.015	0.014	0.014	0.014	0.014	0.014	0.013	0.013	0.014	0.014		479	0.191	0.34	0.847	1.477		11.0152	1139	1418	1281		81.459
2050	5					941	27086.7	17460														609.5	0.014	0.017	0.014	0.015	0.014	0.014	0.014	0.013	0.014	0.014	0.013	0.013	0.014	0.015		479.5	0.192	0.337	0.842	1.475		11.0284	1206	1404	1360		81.5906
2055	6					940	27306.7	17920														610	0.015	0.017	0.014	0.014	0.014	0.014	0.014	0.014	0.014	0.014	0.014	0.013	0.013	0.014		480	0.193	0.336	0.835	1.468		11.0415	1162	1411	1406		81.7429
2060	9					939	27226.7	17840														610.5	0.014	0.017	0.014	0.015	0.014	0.013	0.013	0.014	0.014	0.014	0.013	0.013	0.014	0.014		480.5	0.19	0.335	0.832	1.462		11.0546	1160	1386	1310		81.9043
2065	10					938	26880	17613.3														611	0.014	0.017	0.014	0.014	0.014	0.014	0.013	0.013	0.015	0.013	0.013	0.013	0.013	0.014		481	0.188	0.336	0.828	1.459		11.0678	1113	1359	1316		82.0535
2070	4					937	27420	18573.3														611.5	0.014	0.016	0.014	0.014	0.013	0.013	0.014	0.014	0.014	0.014	0.013	0.013	0.013	0.014		481.5	0.187	0.336	0.822	1.453		11.0809	1133	1386	1315		82.1892
2075	8					936	27100	17940														612	0.014	0.016	0.013	0.014	0.013	0.013	0.014	0.014	0.014	0.014	0.013	0.013	0.014	0.013		482	0.189	0.335	0.816	1.448		11.094	1162	1430	1290		82.3456
2080	5					935	27746.7	17300														612.5	0.014	0.016	0.013	0.014	0.014	0.013	0.014	0.013	0.013	0.014	0.013	0.014	0.014	0.013		482.5	0.188	0.334	0.815	1.444		11.1071	1172	1408	1290		82.4957
2085	6					934	27886.7	17813.3														613	0.014	0.016	0.014	0.014	0.013	0.013	0.014	0.013	0.013	0.014	0.012	0.013	0.013	0.013		483	0.187	0.334	0.807	1.437		11.1203	1189	1442	1310		82.6613
2090	8					933	27760	17960														613.5	0.014	0.016	0.014	0.015	0.013	0.013	0.015	0.013	0.013	0.014	0.013	0.012	0.013	0.013		483.5	0.186	0.334	0.801	1.428		11.1334	1134	1437	1281		82.8012
2095	3					932	27733.3	17800														614	0.015	0.017	0.013	0.014	0.014	0.013	0.014	0.014	0.014	0.014	0.013	0.013	0.013	0.014		484	0.186	0.332	0.8	1.43		11.1465	1170	1420	1312		82.9514
2100	7					931	27846.7	17600														614.5	0.015	0.016	0.014	0.014	0.014	0.013	0.014	0.013	0.014	0.014	0.013	0.013	0.013	0.014		484.5	0.185	0.331	0.794	1.425		11.1597	1152	1386	1306		83.0995
2105	5					930	28686.7	18020														615	0.015	0.017	0.014	0.014	0.013	0.013	0.014	0.013	0.014	0.014	0.013	0.013	0.014	0.014		485	0.185	0.332	0.79	1.417		11.1728	1188	1355	1264		83.2651
2110	1					929	28533.3	18026.7														615.5	0.015	0.017	0.014	0.014	0.014	0.013	0.013	0.013	0.013	0.014	0.014	0.013	0.013	0.014		485.5	0.184	0.331	0.787	1.412		11.1859	1116	1408	1322		83.4029
2115	2					928	28400	18053.3														616	0.015	0.017	0.014	0.014	0.014	0.013	0.014	0.013	0.013	0.014	0.013	0.013	0.014	0.014		486	0.185	0.33	0.781	1.408		11.1991	1138	1402	1250		83.5685
2120	7					927	27993.3	17966.7														616.5	0.015	0.017	0.014	0.014	0.013	0.013	0.014	0.014	0.013	0.014	0.012	0.013	0.013	0.014		486.5	0.184	0.329	0.778	1.404		11.2122	1187	1388	1366		83.7032
2125	3					926	28900	18026.7														617	0.015	0.016	0.014	0.015	0.013	0.014	0.014	0.014	0.014	0.015	0.014	0.013	0.014	0.013		487	0.183	0.328	0.773	1.404		11.2253	1223	1353	1338		83.8575
2130	6					925	29266.7	18800														617.5	0.015	0.017	0.015	0.015	0.014	0.014	0.014	0.014	0.014	0.015	0.013	0.014	0.013	0.014		487.5	0.182	0.327	0.769	1.397		11.2384	1191	1446	1359		84.0128
2135	9					924	29086.7	18460														618	0.015	0.017	0.014	0.014	0.015	0.014	0.015	0.013	0.014	0.015	0.014	0.014	0.014	0.014		488	0.183	0.327	0.766	1.391		11.2516	1093	1442	1303		84.1794
2140	7					923	29280	18140														618.5	0.015	0.017	0.015	0.014	0.014	0.013	0.015	0.014	0.014	0.015	0.014	0.013	0.014	0.014		488.5	0.181	0.327	0.763	1.387		11.2647	1180	1391	1293		84.3151
2145	4					922	28900	18493.3														619	0.015	0.017	0.015	0.014	0.015	0.014	0.014	0.013	0.013	0.014	0.013	0.013	0.013	0.014		489	0.182	0.327	0.762	1.383		11.2778	1204	1397	1280		84.4828
2150	3					921	27900	18126.7														619.5	0.015	0.016	0.014	0.015	0.014	0.013	0.015	0.013	0.014	0.014	0.013	0.013	0.013	0.013		489.5	0.182	0.326	0.757	1.383		11.291	1157	1372	1295		84.6196
2155	2					920	27406.7	18280														620	0.014	0.016	0.015	0.015	0.013	0.013	0.014	0.013	0.014	0.014	0.014	0.013	0.013	0.014		490	0.182	0.324	0.754	1.379		11.3041	1194	1459	1282		84.7862
2160	7					919	27393.3	17880														620.5	0.014	0.016	0.015	0.015	0.013	0.013	0.015	0.014	0.013	0.014	0.013	0.014	0.013	0.014		490.5	0.181	0.324	0.751	1.374		11.3172	1149	1427	1300		84.9394
2165	4					918	26640	17966.7														621	0.014	0.016	0.014	0.014	0.014	0.014	0.015	0.014	0.014	0.014	0.014	0.014	0.013	0.013		491	0.179	0.324	0.747	1.37		11.3304	1139	1468	1333		85.0937
2170	2					917	27293.3	17853.3														621.5	0.015	0.017	0.014	0.014	0.015	0.014	0.014	0.013	0.014	0.015	0.014	0.013	0.014	0.015		491.5	0.18	0.325	0.743	1.368		11.3435	1166	1403	1300		85.2469
2175	3					916	27453.3	17946.7														622	0.015	0.017	0.014	0.015	0.013	0.014	0.015	0.014	0.015	0.014	0.013	0.014	0.015	0.014		492	0.179	0.322	0.743	1.364		11.3566	1175	1404	1344		85.3992
2180	2					915	27086.7	18260														622.5	0.015	0.018	0.015	0.015	0.014	0.014	0.015	0.013	0.014	0.014	0.014	0.014	0.014	0.015		492.5	0.179	0.323	0.74	1.361		11.3698	1109	1371	1368		85.5473
2185	5					914	26680	17820														623	0.015	0.018	0.014	0.015	0.014	0.014	0.014	0.013	0.014	0.014	0.013	0.013	0.015	0.013		493	0.179	0.322	0.738	1.355		11.3829	1155	1373	1351		85.684
2190	2					913	26793.3	17873.3														623.5	0.015	0.016	0.014	0.014	0.015	0.014	0.015	0.013	0.013	0.013	0.013	0.013	0.013	0.013		493.5	0.178	0.32	0.736	1.35		11.396	1243	1442	1259		85.8496
2195	1					912	26913.3	18333.3														624	0.013	0.017	0.013	0.014	0.014	0.012	0.014	0.012	0.013	0.014	0.013	0.013	0.013	0.014		494	0.178	0.319	0.732	1.346		11.4091	1214	1471	1308		85.9936
2200	4					911	26686.7	17920														624.5	0.014	0.016	0.013	0.015	0.014	0.014	0.014	0.013	0.013	0.013	0.013	0.013	0.013	0.014		494.5	0.177	0.319	0.728	1.344		11.4223	1168	1395	1271		86.1643
2205	5					910	26640	18400														625	0.014	0.017	0.014	0.015	0.014	0.013	0.014	0.013	0.014	0.014	0.014	0.013	0.013	0.014		495	0.177	0.319	0.726	1.343		11.4354	1202	1431	1237		86.3063
2210	4					909	26620	18546.7														625.5	0.013	0.018	0.015	0.014	0.015	0.014	0.015	0.014	0.015	0.015	0.013	0.013	0.014	0.014		495.5	0.176	0.318	0.723	1.343		11.4485	1242	1477	1255		86.4698
2215	4					908	26926.7	18546.7														626	0.015	0.017	0.014	0.015	0.014	0.014	0.015	0.013	0.014	0.015	0.013	0.015	0.013	0.014		496	0.176	0.319	0.722	1.337		11.4617	1211	1405	1305		86.6302
2220	6					907	26113.3	18840														626.5	0.015	0.017	0.015	0.015	0.014	0.014	0.014	0.014	0.014	0.014	0.013	0.014	0.014	0.014		496.5	0.176	0.317	0.721	1.334		11.4748	1141	1393	1243		86.802
2225	3					906	26960	18913.3														627	0.014	0.016	0.014	0.014	0.014	0.014	0.014	0.013	0.014	0.014	0.013	0.013	0.014	0.014		497	0.176	0.316	0.72	1.331		11.4879	1065	1358	1253		86.9614
2230	5					905	26120	18253.3														627.5	0.015	0.016	0.015	0.015	0.014	0.013	0.014	0.013	0.013	0.015	0.014	0.013	0.013	0.014		497.5	0.175	0.316	0.717	1.328		11.5011	1079	1325	1306		87.1177
2235	5					904	26900	18406.7														628	0.015	0.017	0.014	0.015	0.013	0.014	0.015	0.014	0.014	0.014	0.013	0.014	0.014	0.013		498	0.174	0.316	0.715	1.322		11.5142	1150	1352	1338		87.271
2240	1					903	27106.7	18366.7														628.5	0.014	0.017	0.015	0.014	0.014	0.014	0.014	0.014	0.014	0.015	0.013	0.014	0.013	0.015		498.5	0.174	0.315	0.711	1.32		11.5273	1235	1479	1330		87.4088
2245	5					902	26946.7	18206.7														629	0.015	0.017	0.015	0.015	0.015	0.013	0.014	0.013	0.014	0.014	0.014	0.014	0.013	0.015		499	0.174	0.315	0.71	1.321		11.5404	1188	1483	1271		87.562
2250	10					901	27193.3	18166.7														629.5	0.015	0.017	0.015	0.015	0.014	0.014	0.014	0.013	0.014	0.014	0.014	0.014	0.014	0.014		499.5	0.173	0.313	0.709	1.317		11.5536	1131	1388	1292		87.7183
2255	6					900	27160	18466.7														630	0.015	0.016	0.014	0.015	0.015	0.014	0.014	0.014	0.014	0.015	0.014	0.014	0.014	0.014		500	0.172	0.313	0.707	1.313		11.5667	1226	1394	1296		87.8736
2260	5					899	27146.7	18526.7														630.5	0.015	0.018	0.015	0.015	0.014	0.014	0.015	0.013	0.014	0.015	0.014	0.014	0.013	0.014		500.5	0.172	0.313	0.704	1.312		11.5798	1190	1435	1314		88.0289
2265	5					898	27106.7	18453.3														631	0.015	0.017	0.014	0.016	0.014	0.014	0.015	0.015	0.014	0.015	0.013	0.014	0.014	0.013		501	0.172	0.313	0.703	1.31		11.593	1213	1401	1231		88.1853
2270	9					897	26600	18493.3														631.5	0.015	0.018	0.015	0.014	0.014	0.014	0.014	0.014	0.014	0.015	0.013	0.014	0.015	0.015		501.5	0.171	0.312	0.702	1.307		11.6061	1125	1421	1303		88.3405
2275	3					896	27106.7	18826.7														632	0.015	0.018	0.015	0.015	0.015	0.014	0.015	0.014	0.014	0.014	0.014	0.014	0.013	0.014		502	0.171	0.311	0.699	1.305		11.6192	1148	1373	1271		88.5061
2280	7					895	26913.3	18593.3														632.5	0.015	0.017	0.014	0.014	0.015	0.014	0.015	0.014	0.014	0.014	0.013	0.014	0.014	0.014		502.5	0.171	0.311	0.699	1.301		11.6324	1147	1353	1226		88.6614
2285	5					894	26726.7	18186.7														633	0.015	0.016	0.014	0.015	0.014	0.014	0.015	0.013	0.014	0.015	0.014	0.013	0.013	0.014		503	0.17	0.311	0.695	1.296		11.6455	1109	1387	1267		88.8126
2290	7					893	26926.7	18126.7														633.5	0.014	0.016	0.015	0.014	0.015	0.014	0.014	0.014	0.014	0.015	0.013	0.014	0.014	0.014		503.5	0.169	0.31	0.695	1.296		11.6586	1194	1373	1311		88.9679
2295	7					892	27246.7	18426.7														634	0.015	0.016	0.014	0.015	0.014	0.014	0.014	0.014	0.015	0.014	0.013	0.014	0.014	0.014		504	0.169	0.309	0.691	1.293		11.6717	1170	1394	1293		89.1098
2300	5					891	27686.7	18673.3														634.5	0.015	0.016	0.014	0.014	0.014	0.014	0.014	0.013	0.013	0.014	0.013	0.013	0.014	0.013		504.5	0.17	0.309	0.691	1.29		11.6849	1146	1392	1269		89.2795
2305	7					890	27126.7	18460														635	0.014	0.016	0.013	0.014	0.014	0.014	0.014	0.013	0.014	0.014	0.013	0.013	0.014	0.014		505	0.169	0.308	0.689	1.289		11.698	1177	1389	1310		89.4163
2310	6					889	27066.7	18746.7														635.5	0.014	0.016	0.014	0.014	0.013	0.013	0.013	0.014	0.014	0.014	0.012	0.014	0.013	0.015		505.5	0.169	0.308	0.689	1.284		11.7111	1179	1387	1311		89.5716
2315	9					888	27533.3	18553.3														636	0.014	0.017	0.015	0.014	0.014	0.013	0.015	0.014	0.013	0.014	0.013	0.014	0.014	0.014		506	0.169	0.307	0.688	1.282		11.7243	1126	1393	1348		89.7392
2320	4					887	28080	18453.3														636.5	0.014	0.017	0.014	0.015	0.013	0.013	0.014	0.013	0.013	0.014	0.014	0.013	0.013	0.014		506.5	0.168	0.307	0.685	1.281		11.7374	1124	1386	1296		89.8955
2325	10					886	27593.3	18426.7														637	0.014	0.017	0.013	0.015	0.014	0.013	0.014	0.013	0.014	0.014	0.014	0.013	0.014	0.014		507	0.167	0.307	0.682	1.277		11.7505	1181	1418	1303		90.0344
2330	7					885	27440	18506.7														637.5	0.014	0.017	0.014	0.015	0.014	0.014	0.013	0.013	0.013	0.014	0.013	0.014	0.013	0.013		507.5	0.167	0.307	0.682	1.276		11.7637	1177	1410	1246		90.2163
2335	8					884	27886.7	18920														638	0.015	0.016	0.015	0.013	0.013	0.013	0.013	0.014	0.014	0.014	0.013	0.013	0.013	0.014		508	0.166	0.307	0.681	1.273		11.7768	1132	1373	1316		90.3712
2340	6					883	27546.7	18253.3														638.5	0.014	0.015	0.014	0.014	0.013	0.013	0.014	0.013	0.012	0.014	0.013	0.013	0.013	0.013		508.5	0.166	0.305	0.68	1.273		11.7899	1201	1376	1279		90.5242
2345	6					882	27373.3	18173.3														639	0.014	0.017	0.014	0.014	0.013	0.012	0.014	0.013	0.014	0.014	0.013	0.012	0.013	0.015		509	0.166	0.305	0.68	1.271		11.8031	1214	1376	1269		90.6731
2350	8					881	27526.7	18813.3														639.5	0.014	0.016	0.014	0.014	0.012	0.012	0.015	0.013	0.014	0.013	0.013	0.013	0.012	0.013		509.5	0.165	0.306	0.676	1.268		11.8162	1186	1385	1281		90.8132
2355	8					880	27886.7	18593.3														640	0.014	0.016	0.014	0.014	0.013	0.013	0.013	0.013	0.014	0.013	0.014	0.013	0.013	0.013		510	0.165	0.305	0.678	1.265		11.8293	1162	1297	1255		90.9641
2360	9					879	27833.3	18566.7														640.5	0.014	0.017	0.014	0.014	0.013	0.013	0.013	0.013	0.013	0.014	0.013	0.013	0.014	0.014		510.5	0.163	0.305	0.676	1.262		11.8424	1120	1438	1232		91.1151
2365	6					878	27453.3	18193.3														641	0.014	0.016	0.014	0.014	0.014	0.013	0.014	0.013	0.015	0.014	0.013	0.013	0.014	0.014		511	0.163	0.306	0.674	1.264		11.8556	1209	1416	1288		91.283
2370	3					877	27373.3	18986.7														641.5	0.014	0.017	0.014	0.014	0.014	0.014	0.014	0.014	0.014	0.014	0.013	0.013	0.014	0.014		511.5	0.164	0.305	0.674	1.259		11.8687	1169	1425	1313		91.425
2375	2					876	27626.7	18486.7														642	0.015	0.017	0.014	0.015	0.014	0.014	0.014	0.014	0.014	0.015	0.014	0.014	0.014	0.014		512	0.163	0.304	0.672	1.256		11.8818	1127	1429	1326		91.5779
2380	6					875	27593.3	19413.3														642.5	0.015	0.016	0.015	0.015	0.015	0.015	0.015	0.014	0.015	0.016	0.014	0.014	0.014	0.014		512.5	0.163	0.304	0.671	1.256		11.895	1138	1403	1261		91.7378
2385	6					874	28240	18900														643	0.015	0.018	0.015	0.015	0.014	0.015	0.016	0.013	0.014	0.015	0.014	0.014	0.014	0.014		513	0.164	0.304	0.671	1.255		11.9081	1147	1377	1300		91.8729
2390	7					873	27886.7	18886.7														643.5	0.015	0.016	0.015	0.015	0.015	0.014	0.016	0.014	0.014	0.015	0.014	0.014	0.015	0.014		513.5	0.163	0.304	0.669	1.252		11.9212	1173	1354	1340		92.0298
2395	5					872	27546.7	18686.7														644	0.014	0.016	0.016	0.014	0.015	0.014	0.014	0.013	0.014	0.015	0.014	0.014	0.014	0.015		514	0.163	0.303	0.668	1.251		11.9344	1135	1376	1282		92.1778
2400	5					871	27586.7	18686.7														644.5	0.014	0.017	0.015	0.015	0.015	0.014	0.014	0.014	0.014	0.014	0.014	0.013	0.014	0.015		514.5	0.161	0.304	0.667	1.245		11.9475	1155	1410	1333		92.3288
2405	3					870	27846.7	18706.7														645	0.015	0.018	0.014	0.015	0.015	0.013	0.014	0.014	0.014	0.015	0.014	0.014	0.015	0.014		515	0.161	0.303	0.667	1.242		11.9606	1180	1460	1272		92.4857
2410	1					869	28093.3	18720														645.5	0.015	0.017	0.015	0.015	0.014	0.014	0.015	0.013	0.014	0.015	0.013	0.014	0.014	0.014		515.5	0.162	0.302	0.665	1.242		11.9737	1170	1424	1309		92.6426
2415	3					868	28013.3	18980														646	0.014	0.016	0.015	0.015	0.014	0.015	0.015	0.014	0.014	0.015	0.014	0.014	0.014	0.015		516	0.162	0.303	0.664	1.24		11.9869	1173	1418	1283		92.7966
2420	4					867	27506.7	18833.3														646.5	0.014	0.016	0.015	0.014	0.014	0.014	0.014	0.014	0.014	0.014	0.014	0.014	0.013	0.014		516.5	0.161	0.303	0.665	1.241		12	1125	1448	1277		92.9475
2425	4					866	28440	18893.3														647	0.014	0.016	0.015	0.015	0.014	0.014	0.014	0.014	0.014	0.014	0.014	0.014	0.014	0.013		517	0.159	0.303	0.663	1.239		12.0131	1220	1413	1275		93.1184
2430	1					865	27626.7	18806.7														647.5	0.015	0.017	0.015	0.015	0.014	0.013	0.015	0.013	0.013	0.014	0.014	0.013	0.014	0.014		517.5	0.16	0.303	0.663	1.237		12.0263	1206	1386	1295		93.2733
2435	0					864	27520	19260														648	0.015	0.017	0.015	0.015	0.014	0.014	0.014	0.014	0.014	0.013	0.013	0.013	0.014	0.015		518	0.159	0.303	0.661	1.233		12.0394	1194	1406	1302		93.4084
2440	6					863	27513.3	19520														648.5	0.015	0.015	0.015	0.015	0.014	0.013	0.014	0.014	0.014	0.014	0.013	0.013	0.014	0.014		518.5	0.158	0.303	0.662	1.234		12.0525	1225	1429	1342		93.5623
2445	6					862	27773.3	19093.3														649	0.015	0.016	0.015	0.014	0.014	0.014	0.013	0.014	0.014	0.015	0.013	0.014	0.014	0.014		519	0.158	0.303	0.662	1.231		12.0657	1199	1429	1289		93.7361
2450	3					861	27986.7	19160														649.5	0.014	0.016	0.015	0.015	0.013	0.013	0.014	0.014	0.013	0.014	0.013	0.013	0.014	0.013		519.5	0.158	0.303	0.66	1.23		12.0788	1221	1403	1373		93.8772
2455	1					860	28000	18300														650	0.014	0.016	0.014	0.014	0.014	0.013	0.014	0.014	0.014	0.014	0.012	0.013	0.013	0.014		520	0.157	0.304	0.66	1.229		12.0919	1183	1415	1307		94.0291
2460	2					859	27986.7	18533.3																														520.5	0.158	0.303	0.66	1.226		12.105	1153	1401	1309		94.186
2465	3					858	27940	18893.3																														521	0.158	0.303	0.66	1.227		12.1182	1167	1437	1316		94.337
2470	5					857	28100	19080																														521.5	0.156	0.304	0.659	1.224		12.1313	1182	1468	1275		94.5068
2475	2					856	28133.3	19106.7																														522	0.157	0.303	0.66	1.223		12.1444	1170	1425	1349		94.6588
2480	3					855	27600	18720																														522.5	0.155	0.304	0.661	1.222		12.1576	1193	1470	1307		94.8018
2485	1					854	27560	18693.3																														523	0.155	0.304	0.661	1.222		12.1707	1175	1370	1299		94.9726
2490	5					853	28353.3	18953.3																														523.5	0.154	0.304	0.66	1.219		12.1838	1204	1485	1329		95.1097
2495	3					852	27800	19273.3																														524	0.154	0.304	0.66	1.216		12.197	1242	1465	1303		95.2646
2500	1					851	27800	19160																														524.5	0.155	0.306	0.66	1.213		12.2101	1182	1502	1353		95.4374
2505	3					850	27726.7	19133.3																														525	0.154	0.305	0.661	1.214		12.2232	1203	1393	1366		95.5745
2510	0					849	28126.7	19480																														525.5	0.154	0.306	0.661	1.213		12.2364	1169	1491	1349		95.7284
2515	5					848	28033.3	18866.7																														526	0.153	0.306	0.661	1.211		12.2495	1148	1472	1386		95.8853
2520	2					847	28446.7	19326.7																														526.5	0.153	0.307	0.661	1.211		12.2626	1167	1475	1381		96.0472
2525	7					846	28313.3	19273.3																														527	0.152	0.308	0.662	1.211		12.2757	1172	1505	1328		96.2021
2530	3					845	28000	19200																														527.5	0.151	0.309	0.662	1.212		12.2889	1148	1503	1370		96.3571
2535	5					844	28240	19253.3																														528	0.152	0.309	0.66	1.208		12.302	1173	1533	1324		96.511
2540	3					843	28046.7	18920																														528.5	0.152	0.308	0.661	1.205		12.3151	1147	1451	1410		96.6858
2545	4					842	29113.3	19626.7																														529	0.151	0.31	0.663	1.206		12.3283	1195	1436	1396		96.8229
2550	2					841	29513.3	19853.3																														529.5	0.152	0.31	0.662	1.207		12.3414	1124	1463	1460		96.9937
2555	6					840	28506.7	19186.7																														530	0.152	0.31	0.663	1.204		12.3545	1215	1569	1444		97.1575
2560	3					839	28400	19353.3																														530.5	0.15	0.31	0.665	1.206		12.3677	1235	1611	1343		97.2996
2565	5					838	29033.3	19206.7																														531	0.15	0.312	0.665	1.202		12.3808	1163	1556	1512		97.4694
2570	10					837	29873.3	18980																														531.5	0.149	0.312	0.663	1.202		12.3939	1098	1551	1427		97.6104
2575	4					836	28893.3	19146.7																														532	0.151	0.312	0.666	1.2		12.407	1147	1604	1498		97.7634
2580	7					835	28580	19193.3																														532.5	0.149	0.312	0.664	1.201		12.4202	1184	1610	1521		97.9163
2585	4					834	28486.7	19133.3																														533	0.149	0.313	0.667	1.198		12.4333	1183	1613	1475		98.0881
2590	5					833	28646.7	19073.3																														533.5	0.148	0.313	0.666	1.196		12.4464	1172	1619	1531		98.2281
2595	6					832	28380	18986.7																														534	0.148	0.314	0.667	1.198		12.4596	1154	1597	1621		98.4029
2600	7					831	28206.7	18673.3																														534.5	0.147	0.315	0.667	1.196		12.4727	1113	1613	1550		98.5608
2605	4					830	27860	18780																														535	0.147	0.315	0.667	1.196		12.4858	1203	1641	1514		98.6999
2610	6					829	27233.3	18840																														535.5	0.147	0.316	0.668	1.197		12.499	1187	1640	1595		98.8538
2615	4					828	27200	18966.7																														536	0.147	0.317	0.669	1.197		12.5121	1148	1665	1523		99.0127
2620	7					827	27320	18646.7																														536.5	0.147	0.316	0.668	1.193		12.5252	1204	1696	1571		99.1716
2625	15					826	26420	18606.7																														537	0.147	0.317	0.668	1.192		12.5383	1155	1694	1556		99.3484
2630	5					825	26100	18620																														537.5	0.147	0.318	0.67	1.193		12.5515	1240	1696	1502		99.5122
2635	6					824	26740	18673.3																														538	0.145	0.318	0.67	1.19		12.5646	1168	1805	1569		99.6711
2640	8					823	26400	18693.3																														538.5	0.145	0.319	0.67	1.191		12.5777	1214	1746	1635		99.8132
2645	4					822	26246.7	19126.7																														539	0.143	0.32	0.67	1.191		12.5909	1180	1716	1563		99.9671
2650	6					821	26580	19460																														539.5	0.144	0.319	0.67	1.187		12.604	1200	1791	1506		100.128
2655	8					820	26246.7	19146.7																														540	0.144	0.318	0.669	1.187		12.6171	1200	1789	1491		100.304
2660	4					819	26640	19933.3																														540.5	0.143	0.319	0.67	1.188		12.6303	1228	1798	1444		100.465
2665	8					818	26540	19553.3																														541	0.143	0.319	0.671	1.183		12.6434	1122	1733	1485		100.628
2670	3					817	26440	19200																														541.5	0.143	0.32	0.67	1.185		12.6565	1148	1730	1498		100.787
2675	6					816	25920	18893.3																														542	0.142	0.32	0.669	1.184		12.6697	1193	1737	1463		100.928
2680	3					815	25220	18706.7																														542.5	0.142	0.32	0.669	1.182		12.6828	1162	1696	1475		101.104
2685	6					814	25653.3	18686.7																														543	0.141	0.32	0.667	1.179		12.6959	1160	1726	1376		101.242
2690	3					813	25226.7	18473.3																														543.5	0.142	0.319	0.667	1.179		12.709	1172	1745	1416		101.412
2695	5					812	25340	18606.7																														544	0.141	0.319	0.667	1.178		12.7222	1169	1648	1350		101.552
2700	2					811	25180	18920																														544.5	0.14	0.32	0.667	1.176		12.7353	1202	1717	1362		101.71
2705	1					810	24260	18580																														545	0.141	0.32	0.667	1.176		12.7484	1210	1608	1367		101.866
2710	3					809	24833.3	19293.3																														545.5	0.141	0.32	0.666	1.173		12.7616	1163	1605	1339		102.04
2715	3					808	24886.7	19526.7																														546	0.14	0.32	0.665	1.173		12.7747	1169	1607	1322		102.186
2720	1					807	25086.7	19193.3																														546.5	0.14	0.32	0.665	1.172		12.7878	1148	1571	1281		102.344
2725	0					806	25546.7	18453.3																														547	0.14	0.32	0.664	1.171		12.801	1161	1568	1332		102.506
2730	5					805	25013.3	19166.7																														547.5	0.14	0.319	0.663	1.171		12.8141	1240	1631	1329		102.683
2735	4					804	25540	18720																														548	0.139	0.318	0.664	1.167		12.8272	1127	1544	1348		102.827
2740	1					803	26353.3	18313.3																														548.5	0.138	0.319	0.663	1.166		12.8403	1188	1501	1292		102.997
2745	2					802	27020	18866.7																														549	0.137	0.319	0.662	1.166		12.8535	1204	1471	1340		103.142
2750	3					801	26906.7	19246.7																														549.5	0.138	0.318	0.662	1.163		12.8666	1184	1477	1363		103.296
2755	2					800	28373.3	19200																														550	0.139	0.32	0.661	1.161		12.8797	1182	1415	1338		103.451
2760	5					799	27906.7	19153.3																														550.5	0.139	0.319	0.661	1.16		12.8929	1205	1463	1319		103.62
2765	1					798	27433.3	19126.7																														551	0.137	0.318	0.663	1.159		12.906	1173	1477	1334		103.759
2770	2					797	26780	19060																														551.5	0.136	0.319	0.662	1.159		12.9191	1128	1407	1357		103.915
2775	2					796	26266.7	18993.3																														552	0.136	0.32	0.662	1.155		12.9323	1223	1469	1355		104.071
2780	4					795	27926.7	18920																														552.5	0.136	0.32	0.662	1.157		12.9454	1166	1510	1287		104.232
2785	2					794	29540	19320																														553	0.135	0.32	0.662	1.154		12.9585	1207	1573	1321		104.395
2790	2					793	29460	19060																														553.5	0.136	0.322	0.663	1.156		12.9716	1186	1469	1334		104.579
2795	1					792	27446.7	18740																														554	0.135	0.321	0.663	1.154		12.9848	1091	1373	1298		104.728
2800	2					791	24346.7	18373.3																														554.5	0.135	0.322	0.663	1.154		12.9979	1200	1481	1310		104.914
2805	4					790	22100	18113.3																														555	0.134	0.322	0.664	1.153		13.011	1180	1449	1328		105.056
2810	3					789	22486.7	18273.3																														555.5	0.134	0.323	0.666	1.153		13.0242	1179	1513	1386		105.232
2815	3					788	23460	18100																														556	0.133	0.323	0.666	1.151		13.0373	1197	1510	1323		105.39
2820	7					787	24153.3	17773.3																														556.5	0.133	0.324	0.665	1.15		13.0504	1137	1462	1323		105.551
2825	3					786	25246.7	18360																														557	0.134	0.324	0.667	1.148		13.0636	1139	1462	1336		105.692
2830	0					785	26626.7	18693.3																														557.5	0.134	0.325	0.667	1.15		13.0767	1110	1548	1304		105.856
2835	4					784	27340	18873.3																														558	0.133	0.326	0.668	1.148		13.0898	1146	1457	1337		106.013
2840	2					783	28006.7	18940																														558.5	0.132	0.327	0.67	1.149		13.1029	1218	1571	1373		106.189
2845	3					782	28233.3	18640																														559	0.132	0.328	0.67	1.148		13.1161	1206	1507	1378		106.332
2850	1					781	28033.3	18726.7																														559.5	0.132	0.328	0.672	1.147		13.1292	1227	1444	1312		106.495
2855	3					780	30126.7	19100																														560	0.131	0.329	0.674	1.147		13.1423	1197	1445	1331		106.669
2860	3					779	33520	19680																														560.5	0.131	0.331	0.674	1.149		13.1555	1231	1445	1354		106.818
2865	3					778	35626.7	19860																														561	0.131	0.331	0.675	1.148		13.1686	1206	1377	1334		106.979
2870	5					777	32260	20233.3																														561.5	0.131	0.331	0.678	1.147		13.1817	1226	1455	1340		107.145
2875	3					776	25866.7	18920																														562	0.13	0.332	0.678	1.146		13.1949	1187	1438	1330		107.301
2880	5					775	20066.7	18033.3																														562.5	0.13	0.333	0.678	1.143		13.208	1168	1457	1387		107.482
2885	4					774	17833.3	17453.3																														563	0.13	0.334	0.679	1.148		13.2211	1151	1438	1293		107.643
2890	2					773	17400	17606.7																														563.5	0.129	0.335	0.681	1.147		13.2343	1167	1449	1355		107.788
2895	1					772	17493.3	17626.7																														564	0.13	0.336	0.682	1.144		13.2474	1198	1439	1366		107.949
2900	3					771	16333.3	17040																														564.5	0.129	0.337	0.683	1.146		13.2605	1180	1539	1383		108.13
2905	1					770	16140	17513.3																														565	0.129	0.338	0.684	1.146		13.2736	1198	1491	1418		108.275
2910	3					769	15373.3	17113.3																														565.5	0.129	0.338	0.686	1.146		13.2868	1189	1446	1406		108.452
2915	2					768	15720	17226.7																														566	0.128	0.34	0.685	1.147		13.2999	1060	1481	1312		108.595
2920	7					767	14846.7	16766.7																														566.5	0.128	0.34	0.688	1.146		13.313	1131	1518	1287		108.753
2925	5					766	13820	16400																														567	0.128	0.34	0.687	1.147		13.3262	1165	1520	1343		108.93
2930	1					765	13633.3	16820																														567.5	0.127	0.341	0.688	1.144		13.3393	1197	1496	1387		109.095
2935	4					764	13353.3	16600																														568	0.127	0.34	0.689	1.142		13.3524	1177	1439	1367		109.257
2940	4					763	13640	16780																														568.5	0.127	0.342	0.689	1.144		13.3656	1234	1482	1295		109.406
2945	3					762	13293.3	16580																														569	0.127	0.342	0.691	1.145		13.3787	1232	1495	1369		109.572
2950	1					761	13026.7	16720																														569.5	0.127	0.342	0.691	1.143		13.3918	1156	1393	1392		109.733
2955	2					760	12880	16906.7																														570	0.126	0.343	0.69	1.14		13.4049	1187	1486	1417		109.897
2960	5					759	12980	17040																														570.5	0.126	0.343	0.692	1.141		13.4181	1157	1482	1333		110.056
2965	4					758	13146.7	16693.3																														571	0.125	0.344	0.692	1.141		13.4312	1151	1530	1369		110.221
2970	3					757	13233.3	16546.7																														571.5	0.124	0.344	0.695	1.141		13.4443	1146	1503	1386		110.377
2975	5					756	12853.3	16980																														572	0.125	0.344	0.694	1.141		13.4575	1166	1543	1367		110.559
2980	1					755	12580	17426.7																														572.5	0.124	0.345	0.694	1.138		13.4706	1228	1461	1375		110.7
2985	1					754	12753.3	17366.7																														573	0.125	0.344	0.694	1.137		13.4837	1203	1497	1354		110.863
2990	0					753	13066.7	16633.3																														573.5	0.123	0.345	0.694	1.137		13.4969	1134	1485	1400		111.023
2995	3					752	12506.7	16966.7																														574	0.124	0.345	0.694	1.138		13.51	1194	1432	1318		111.207
3000	2					751	12506.7	16866.7																														574.5	0.123	0.346	0.694	1.139		13.5231	1175	1487	1334		111.353
3005	3					750	12353.3	17240																														575	0.124	0.346	0.695	1.138		13.5362	1175	1478	1342		111.519
3010	4					749	12746.7	16460																														575.5	0.123	0.346	0.696	1.136		13.5494	1173	1429	1317		111.685
3015	3					748	12806.7	17126.7																														576	0.123	0.346	0.696	1.135		13.5625	1146	1467	1360		111.854
3020	4					747	12900	16620																														576.5	0.124	0.347	0.696	1.135		13.5756	1149	1464	1363		112.013
3025	1					746	13166.7	17033.3																														577	0.122	0.346	0.697	1.134		13.5888	1110	1459	1355		112.17
3030	3					745	12840	16880																														577.5	0.123	0.347	0.696	1.132		13.6019	1138	1466	1368		112.349
3035	2					744	12540	17026.7																														578	0.122	0.348	0.698	1.132		13.615	1195	1471	1396		112.495
3040	5					743	12420	16686.7																														578.5	0.122	0.348	0.697	1.133		13.6282	1170	1477	1326		112.663
3045	0					742	12813.3	16746.7																														579	0.121	0.347	0.698	1.132		13.6413	1213	1444	1335		112.807
3050	3					741	12966.7	16913.3																														579.5	0.121	0.349	0.698	1.131		13.6544	1166	1454	1388		112.972
3055	3					740	13026.7	17120																														580	0.121	0.349	0.7	1.131		13.6676	1175	1474	1303		113.148
3060	2					739	12433.3	16860																														580.5	0.121	0.35	0.698	1.131		13.6807	1226	1529	1391		113.29
3065	2					738	12966.7	17013.3																														581	0.121	0.35	0.7	1.129		13.6938	1181	1489	1373		113.454
3070	3					737	13120	16993.3																														581.5	0.12	0.349	0.7	1.132		13.7069	1135	1538	1302		113.615
3075	3					736	12920	17046.7																														582	0.121	0.351	0.7	1.129		13.7201	1104	1516	1399		113.772
3080	2					735	13060	17460																														582.5	0.119	0.351	0.701	1.13		13.7332	1169	1453	1354		113.925
3085	3					734	12813.3	17700																														583	0.12	0.352	0.701	1.13		13.7463	1193	1475	1357		114.082
3090	2					733	12920	16986.7																														583.5	0.119	0.352	0.701	1.129		13.7595	1157	1426	1288		114.258
3095	1					732	12573.3	17133.3																														584	0.118	0.352	0.701	1.128		13.7726	1158	1367	1374		114.413
3100	2					731	12786.7	16953.3																														584.5	0.119	0.352	0.702	1.126		13.7857	1144	1486	1361		114.574
3105	3					730	13046.7	16926.7																														585	0.118	0.352	0.704	1.129		13.7989	1234	1539	1392		114.716
3110	0					729	13260	17100																														585.5	0.118	0.352	0.704	1.126		13.812	1169	1533	1386		114.881
3115	0					728	13133.3	17680																														586	0.117	0.353	0.705	1.127		13.8251	1226	1435	1350		115.059
3120	1					727	13193.3	17546.7																														586.5	0.117	0.353	0.703	1.125		13.8382	1182	1581	1317		115.222
3125	4					726	12753.3	17540																														587	0.117	0.354	0.703	1.126		13.8514	1239	1409	1392		115.366
3130	4					725	12626.7	17673.3																														587.5	0.117	0.354	0.704	1.126		13.8645	1158	1509	1346		115.549
3135	2					724	12480	17386.7																														588	0.117	0.354	0.703	1.125		13.8776	1132	1604	1359		115.683
3140	1					723	13293.3	17440																														588.5	0.117	0.354	0.704	1.125		13.8908	1167	1529	1288		115.84
3145	3					722	13806.7	17446.7																														589	0.116	0.354	0.703	1.12		13.9039	1160	1440	1327		116.001
3150	3					721	13780	17293.3																														589.5	0.116	0.354	0.704	1.121		13.917	1206	1465	1381		116.163
3155	3					720	13833.3	17393.3																														590	0.116	0.353	0.703	1.121		13.9302	1160	1510	1370		116.316
3160	2					719	14700	17473.3																														590.5	0.116	0.352	0.702	1.119		13.9433	1194	1468	1280		116.494
3165	0					718	14400	17633.3																														591	0.115	0.352	0.702	1.117		13.9564	1183	1502	1381		116.637
3170	4					717	14840	17940																														591.5	0.115	0.352	0.701	1.117		13.9695	1178	1568	1288		116.813
3175	4					716	14980	18320																														592	0.115	0.352	0.7	1.116		13.9827	1252	1507	1386		116.957
3180	2					715	15273.3	18073.3																														592.5	0.115	0.351	0.699	1.116		13.9958	1163	1482	1330		117.142
3185	4					714	14666.7	17860																														593	0.114	0.351	0.696	1.114		14.0089	1157	1443	1321		117.289
3190	3					713	14960	17600																														593.5	0.114	0.349	0.696	1.114		14.0221	1195	1555	1376		117.455
3195	1					712	14940	17353.3																														594	0.114	0.349	0.694	1.112		14.0352	1216	1444	1324		117.619
3200	1					711	14286.7	17686.7																														594.5	0.114	0.348	0.692	1.11		14.0483	1159	1520	1360		117.797
3205	2					710	13800	17680																														595	0.113	0.345	0.688	1.107		14.0615	1178	1536	1391		117.958
3210	2					709	12993.3	17880																														595.5	0.114	0.344	0.685	1.103		14.0746	1211	1481	1355		118.111
3215	6					708	12440	17500																														596	0.113	0.342	0.682	1.102		14.0877	1223	1482	1370		118.287
3220	0					707	12013.3	17300																														596.5	0.112	0.341	0.678	1.1		14.1009	1168	1472	1360		118.429
3225	5					706	10933.3	17300																														597	0.112	0.339	0.675	1.097		14.114	1222	1441	1354		118.598
3230	0					705	10600	16873.3																														597.5	0.112	0.336	0.672	1.096		14.1271	1236	1469	1356		118.76
3235	5					704	10420	17320																														598	0.112	0.334	0.667	1.092		14.1402	1132	1413	1371		118.932
3240	5					703	10646.7	17786.7																														598.5	0.111	0.331	0.663	1.089		14.1534	1199	1478	1383		119.095
3245	0					702	10400	16953.3																														599	0.111	0.329	0.659	1.085		14.1665	1227	1450	1337		119.242
3250	1					701	10480	17086.7																														599.5	0.111	0.326	0.654	1.082		14.1796	1128	1468	1344		119.398
3255	2					700	11353.3	17546.7																														600	0.11	0.324	0.649	1.079		14.1928	1123	1466	1325		119.576
3260	5					699	11226.7	17073.3																														600.5	0.11	0.322	0.644	1.076		14.2059	1222	1456	1391		119.721
3265	3					698	10800	17086.7																														601	0.111	0.319	0.639	1.072		14.219	1183	1514	1314		119.885
3270	6					697	10833.3	17406.7																														601.5	0.111	0.315	0.634	1.068		14.2322	1188	1554	1440		120.049
3275	2					696	10520	17340																														602	0.11	0.313	0.629	1.063		14.2453	1219	1535	1311		120.226
3280	6					695	10106.7	17266.7																														602.5	0.11	0.309	0.624	1.059		14.2584	1163	1436	1380		120.373
3285	2					694	10066.7	17420																														603	0.11	0.307	0.618	1.056		14.2715	1204	1436	1360		120.554
3290	5					693	10080	16933.3																														603.5	0.109	0.304	0.613	1.05		14.2847	1213	1523	1404		120.704
3295	4					692	10066.7	17293.3																														604	0.108	0.301	0.608	1.047		14.2978	1194	1565	1332		120.888
3300	2					691	9773.33	17453.3																														604.5	0.108	0.299	0.602	1.044		14.3109	1196	1514	1384		121.058
3305	4					690	9526.67	17426.7																														605	0.109	0.296	0.597	1.039		14.3241	1169	1540	1387		121.222
3310	2					689	9693.33	17426.7																														605.5	0.109	0.294	0.593	1.035		14.3372	1196	1462	1391		121.369
3315	4					688	10086.7	17340																														606	0.108	0.291	0.589	1.032		14.3503	1165	1605	1340		121.53
3320	2					687	10153.3	17420																														606.5	0.108	0.288	0.583	1.029		14.3635	1206	1516	1352		121.703
3325	5					686	10053.3	16933.3																														607	0.108	0.285	0.578	1.024		14.3766	1116	1490	1350		121.846
3330	3					685	10120	17240																														607.5	0.108	0.283	0.571	1.02		14.3897	1232	1515	1372		122.025
3335	4					684	9860	17520																														608	0.107	0.279	0.568	1.014		14.4028	1183	1515	1419		122.175
3340	2					683	9693.33	17946.7																														608.5	0.107	0.277	0.564	1.011		14.416	1220	1490	1412		122.351
3345	1					682	10053.3	17746.7																														609	0.107	0.275	0.559	1.008		14.4291	1186	1504	1349		122.499
3350	2					681	10020	17533.3																														609.5	0.106	0.272	0.554	1.005		14.4422	1184	1488	1440		122.657
3355	6					680	9680	17846.7																														610	0.106	0.27	0.552	1.002		14.4554	1156	1520	1366		122.815
3360	3					679	9793.33	17800																														610.5	0.106	0.269	0.547	0.996		14.4685	1232	1447	1363		122.972
3365	2					678	9753.33	17480																														611	0.106	0.266	0.543	0.992		14.4816	1184	1519	1423		123.151
3370	3					677	9886.67	17720																														611.5	0.105	0.264	0.539	0.991		14.4948	1220	1467	1374		123.297
3375	1					676	9940	17413.3																														612	0.106	0.262	0.536	0.988		14.5079	1178	1489	1388		123.48
3380	5					675	10253.3	17326.7																														612.5	0.106	0.26	0.532	0.984		14.521	1168	1520	1410		123.644
3385	4					674	10126.7	17420																														613	0.105	0.259	0.528	0.981		14.5342	1140	1551	1368		123.793
3390	4					673	10133.3	17173.3																														613.5	0.104	0.257	0.525	0.979		14.5473	1175	1581	1350		123.953
3395	6					672	9706.67	17286.7																														614	0.105	0.256	0.521	0.976		14.5604	1202	1470	1366		124.115
3400	3					671	10066.7	17486.7																														614.5	0.104	0.253	0.519	0.973		14.5735	1166	1519	1459		124.295
3405	2					670	10206.7	17880																														615	0.104	0.253	0.515	0.97		14.5867	1244	1601	1392		124.447
3410	4					669	10026.7	17366.7																														615.5	0.104	0.25	0.513	0.966		14.5998	1118	1528	1398		124.609
3415	2					668	10126.7	17400																														616	0.104	0.248	0.511	0.964		14.6129	1155	1626	1336		124.79
3420	3					667	10000	17546.7																														616.5	0.103	0.248	0.508	0.961		14.6261	1240	1558	1418		124.962
3425	2					666	10260	17580																														617	0.103	0.246	0.505	0.96		14.6392	1145	1507	1367		125.106
3430	1					665	10293.3	17606.7																														617.5	0.103	0.245	0.504	0.956		14.6523	1151	1540	1345		125.284
3435	2					664	9953.33	17680																														618	0.103	0.244	0.5	0.955		14.6655	1146	1558	1381		125.434
3440	4					663	10480	17640																														618.5	0.103	0.243	0.497	0.953		14.6786	1206	1557	1372		125.601
3445	1					662	10333.3	17586.7																														619	0.103	0.242	0.495	0.948		14.6917	1265	1483	1338		125.761
3450	3					661	10173.3	18560																														619.5	0.101	0.241	0.492	0.947		14.7048	1228	1549	1412		125.944
3455	3					660	10493.3	17726.7																														620	0.101	0.24	0.49	0.944		14.718	1145	1507	1372		126.095
3460	3					659	10386.7	17306.7																														620.5	0.101	0.238	0.489	0.943		14.7311	1185	1477	1372		126.274
3465	4					658	10180	18020																														621	0.101	0.237	0.486	0.94		14.7442	1224	1545	1387		126.436
3470	3					657	10146.7	17953.3																														621.5	0.1	0.237	0.485	0.939		14.7574	1159	1503	1321		126.602
3475	5					656	10246.7	17766.7																														622	0.102	0.234	0.483	0.936		14.7705	1248	1571	1358		126.749
3480	2					655	9866.67	18026.7																														622.5	0.101	0.234	0.481	0.934		14.7836	1184	1528	1375		126.914
3485	5					654	10166.7	18180																														623	0.1	0.234	0.479	0.932		14.7968	1184	1534	1451		127.096
3490	3					653	10213.3	18440																														623.5	0.1	0.233	0.477	0.931		14.8099	1181	1507	1357		127.244
3495	3					652	10186.7	17960																														624	0.099	0.232	0.474	0.928		14.823	1221	1523	1352		127.41
3500	1					651	9773.33	17773.3																														624.5	0.099	0.231	0.474	0.928		14.8361	1163	1475	1346		127.575
3505	4					650	10240	17753.3																														625	0.099	0.231	0.472	0.924		14.8493	1174	1521	1322		127.754
3510	2					649	10386.7	17773.3																														625.5	0.099	0.229	0.47	0.922		14.8624	1227	1535	1423		127.899
3515	2					648	10306.7	18233.3																														626	0.099	0.228	0.469	0.921		14.8755	1135	1581	1427		128.063
3520	1					647	10113.3	17600																														626.5	0.099	0.228	0.466	0.918		14.8887	1271	1460	1375		128.241
3525	4					646	10186.7	18200																														627	0.099	0.226	0.466	0.918		14.9018	1220	1511	1323		128.408
3530	1					645	10093.3	18193.3																														627.5	0.099	0.227	0.463	0.915		14.9149	1256	1510	1391		128.553
3535	5					644	10320	17886.7																														628	0.099	0.226	0.46	0.914		14.9281	1183	1509	1382		128.735
3540	4					643	10546.7	17913.3																														628.5	0.099	0.226	0.461	0.91		14.9412	1172	1442	1366		128.89
3545	5					642	10760	17993.3																														629	0.098	0.225	0.459	0.909		14.9543	1213	1530	1409		129.076
3550	5					641	10366.7	18406.7																														629.5	0.097	0.224	0.458	0.907		14.9674	1236	1580	1376		129.243
3555	3					640	10306.7	18560																														630	0.098	0.223	0.456	0.906		14.9806	1196	1484	1329		129.397
3560	3					639	10093.3	18313.3																														630.5	0.097	0.223	0.454	0.905		14.9937	1243	1535	1304		129.584
3565	6					638	10246.7	18640																														631	0.097	0.222	0.454	0.903		15.0068	1198	1459	1331		129.731
3570	5					637	10566.7	18860																														631.5	0.096	0.221	0.453	0.902		15.02	1156	1543	1376		129.91
3575	5					636	10166.7	18153.3																														632	0.097	0.221	0.45	0.899		15.0331	1147	1471	1322		130.057
3580	1					635	10433.3	18433.3																														632.5	0.096	0.221	0.45	0.897		15.0462	1224	1557	1437		130.24
3585	4					634	10713.3	17880																														633	0.095	0.219	0.448	0.895		15.0594	1191	1521	1377		130.406
3590	3					633	10766.7	18120																														633.5	0.096	0.218	0.447	0.893		15.0725	1203	1489	1419		130.557
3595	4					632	10720	18513.3																														634	0.096	0.218	0.446	0.891		15.0856	1200	1537	1338		130.742
3600	2					631	10533.3	18253.3																														634.5	0.095	0.218	0.444	0.89		15.0988	1271	1514	1374		130.898
3605	3					630	10220	18353.3																														635	0.096	0.217	0.442	0.888		15.1119	1155	1553	1293		131.064
3610	2					629	10366.7	17973.3																														635.5	0.094	0.217	0.442	0.887		15.125	1194	1484	1431		131.23
3615	3					628	10280	18040																														636	0.095	0.215	0.441	0.885		15.1381	1214	1461	1269		131.398
3620	4					627	11073.3	18140																														636.5	0.094	0.215	0.439	0.884		15.1513	1134	1556	1391		131.582
3625	3					626	10853.3	18853.3																														637	0.094	0.215	0.439	0.882		15.1644	1182	1521	1364		131.742
3630	2					625	10566.7	18700																														637.5	0.093	0.215	0.436	0.879		15.1775	1214	1463	1370		131.907
3635	3					624	10846.7	18340																														638	0.093	0.215	0.436	0.879		15.1907	1256	1460	1359		132.057
3640	4					623	10546.7	18466.7																														638.5	0.093	0.214	0.435	0.876		15.2038	1214	1515	1323		132.226
3645	4					622	10400	17766.7																														639	0.092	0.214	0.433	0.876		15.2169	1248	1553	1336		132.392
3650	3					621	10080	17646.7																														639.5	0.093	0.213	0.432	0.873		15.2301	1225	1480	1405		132.562
3655	3					620	9853.33	18333.3																														640	0.092	0.212	0.429	0.871		15.2432	1197	1489	1304		132.741
3660	2					619	10493.3	17613.3																														640.5	0.093	0.211	0.43	0.871		15.2563	1237	1502	1368		132.893
3665	3					618	10640	17973.3																														641	0.093	0.211	0.429	0.868		15.2694	1205	1489	1374		133.053
3670	7					617	10946.7	17913.3																														641.5	0.092	0.211	0.428	0.867		15.2826	1214	1588	1352		133.218
3675	1					616	10880	18066.7																														642	0.092	0.211	0.427	0.866		15.2957	1195	1505	1330		133.38
3680	1					615	10613.3	18280																														642.5	0.092	0.208	0.426	0.865		15.3088	1161	1508	1428		133.564
3685	1					614	11200	18086.7																														643	0.092	0.21	0.425	0.864		15.322	1219	1496	1323		133.712
3690	5					613	11000	18193.3																														643.5	0.092	0.21	0.424	0.861		15.3351	1150	1489	1337		133.893
3695	3					612	10526.7	18200																														644	0.092	0.209	0.423	0.861		15.3482	1184	1516	1373		134.062
3700	2					611	11126.7	18386.7																														644.5	0.092	0.208	0.421	0.857		15.3614	1191	1604	1418		134.211
3705	3					610	10760	18640																														645	0.091	0.208	0.419	0.856		15.3745	1243	1555	1358		134.393
3710	2					609	10660	19133.3																														645.5	0.091	0.207	0.418	0.854		15.3876	1240	1537	1347		134.541
3715	3					608	10786.7	18293.3																														646	0.092	0.206	0.416	0.854		15.4007	1184	1519	1366		134.709
3720	6					607	10713.3	17940																														646.5	0.09	0.205	0.417	0.852		15.4139	1220	1569	1288		134.892
3725	3					606	11013.3	18100																														647	0.089	0.206	0.416	0.851		15.427	1190	1563	1381		135.058
3730	4					605	10786.7	18366.7																														647.5	0.09	0.205	0.413	0.847		15.4401	1211	1516	1374		135.211
3735	2					604	10706.7	18386.7																														648	0.089	0.206	0.413	0.845		15.4533	1237	1488	1390		135.38
3740	7					603	10853.3	18473.3																														648.5	0.089	0.204	0.412	0.845		15.4664	1218	1514	1397		135.546
3745	2					602	10713.3	18626.7																														649	0.089	0.205	0.411	0.844		15.4795	1120	1539	1388		135.717
3750	2					601	10533.3	18273.3																														649.5	0.09	0.203	0.41	0.842		15.4927	1232	1559	1446		135.886
3755	4					600	11100	18300																														650	0.089	0.203	0.408	0.84		15.5058	1186	1539	1372		136.068
3760	4					599	10793.3	18160																														650.5	0.089	0.201	0.409	0.839		15.5189	1236	1521	1352		136.233
3765	1					598	10773.3	18593.3																														651	0.089	0.202	0.407	0.837		15.5321	1203	1473	1386		136.386
3770	4					597	11066.7	18013.3																														651.5	0.088	0.202	0.408	0.837		15.5452	1261	1526	1401		136.571
3775	1					596	10720	18273.3																														652	0.088	0.201	0.405	0.834		15.5583	1258	1536	1441		136.746
3780	1					595	11226.7	18220																														652.5	0.088	0.201	0.404	0.834		15.5714	1214	1525	1387		136.9
3785	1					594	11240	18400																														653	0.087	0.201	0.404	0.833		15.5846	1226	1574	1323		137.072
3790	2					593	10886.7	18226.7																														653.5	0.087	0.201	0.402	0.832		15.5977	1218	1475	1397		137.256
3795	2					592	11120	18413.3																														654	0.087	0.199	0.402	0.83		15.6108	1241	1606	1311		137.406
3800	1					591	11033.3	18133.3																														654.5	0.087	0.198	0.399	0.826		15.624	1152	1518	1400		137.587
3805	2					590	10780	18680																														655	0.087	0.198	0.399	0.826		15.6371	1248	1525	1383		137.74
3810	3					589	10953.3	18373.3																														655.5	0.086	0.196	0.399	0.822		15.6502	1222	1506	1359		137.925
3815	1					588	10833.3	18153.3																														656	0.086	0.197	0.399	0.823		15.6634	1257	1508	1368		138.083
3820	3					587	10960	18126.7																														656.5	0.086	0.198	0.397	0.821		15.6765	1230	1514	1417		138.25
3825	3					586	11280	18080																														657	0.087	0.197	0.396	0.819		15.6896	1184	1541	1333		138.419
3830	1					585	11260	17453.3																														657.5	0.086	0.196	0.395	0.818		15.7027	1262	1580	1356		138.592
3835	2					584	10966.7	18260																														658	0.086	0.196	0.394	0.816		15.7159	1157	1533	1441		138.757
3840	2					583	11420	18226.7																														658.5	0.086	0.195	0.394	0.814		15.729	1271	1532	1367		138.922
3845	3					582	11486.7	18306.7																														659	0.086	0.195	0.391	0.815		15.7421	1277	1626	1416		139.091
3850	4					581	11026.7	18046.7																														659.5	0.086	0.196	0.391	0.813		15.7553	1216	1587	1349		139.262
3855	0					580	11246.7	18260																														660	0.085	0.194	0.389	0.809		15.7684	1209	1477	1372		139.45
3860	3					579	11333.3	18106.7																														660.5	0.084	0.194	0.388	0.809		15.7815	1203	1533	1383		139.603
3865	2					578	11293.3	18333.3																														661	0.085	0.195	0.388	0.809		15.7947	1264	1573	1349		139.771
3870	4					577	11120	18200																														661.5	0.085	0.193	0.387	0.806		15.8078	1252	1554	1382		139.938
3875	1					576	11093.3	18233.3																														662	0.085	0.193	0.385	0.803		15.8209	1301	1562	1342		140.121
3880	3					575	11626.7	18040																														662.5	0.085	0.193	0.384	0.803		15.834	1259	1464	1325		140.289
3885	2					574	10913.3	18560																														663	0.085	0.191	0.385	0.802		15.8472	1290	1538	1474		140.439
3890	1					573	11260	18226.7																														663.5	0.083	0.192	0.383	0.8		15.8603	1260	1524	1424		140.626
3895	2					572	11646.7	18693.3																														664	0.084	0.193	0.383	0.8		15.8734	1229	1549	1432		140.796
3900	3					571	11780	18426.7																														664.5	0.084	0.191	0.381	0.798		15.8866	1216	1555	1439		140.947
3905	1					570	12033.3	17786.7																														665	0.084	0.191	0.381	0.797		15.8997	1187	1511	1415		141.116
3910	1					569	11920	18233.3																														665.5	0.083	0.191	0.38	0.795		15.9128	1260	1496	1416		141.288
3915	2					568	11686.7	17926.7																														666	0.084	0.19	0.379	0.795		15.926	1210	1552	1443		141.458
3920	2					567	11406.7	17920																														666.5	0.083	0.19	0.378	0.793		15.9391	1203	1587	1315		141.629
3925	4					566	11380	17506.7																														667	0.083	0.188	0.377	0.791		15.9522	1231	1557	1415		141.822
3930	4					565	11306.7	17333.3																														667.5	0.082	0.189	0.376	0.789		15.9654	1177	1596	1387		141.991
3935	2					564	11166.7	17306.7																														668	0.083	0.188	0.375	0.789		15.9785	1187	1552	1452		142.162
3940	3					563	11793.3	17666.7																														668.5	0.082	0.187	0.375	0.785		15.9916	1223	1631	1469		142.334
3945	1					562	11586.7	17320																														669	0.082	0.187	0.374	0.785		16.0047	1251	1596	1347		142.49
3950	3					561	12140	17246.7																														669.5	0.081	0.186	0.373	0.784		16.0179	1282	1644	1465		142.661
3955	5					560	11533.3	17493.3																														670	0.082	0.186	0.373	0.783		16.031	1265	1546	1401		142.827
3960	5					559	11613.3	17606.7																														670.5	0.082	0.186	0.372	0.781		16.0441	1199	1573	1380		143.01
3965	2					558	11766.7	17633.3																														671	0.081	0.186	0.37	0.781		16.0573	1244	1557	1452		143.178
3970	3					557	11453.3	17660																														671.5	0.081	0.185	0.369	0.779		16.0704	1267	1498	1469		143.344
3975	3					556	11506.7	17466.7																														672	0.08	0.184	0.368	0.777		16.0835	1261	1569	1462		143.506
3980	1					555	11553.3	17713.3																														672.5	0.081	0.185	0.368	0.776		16.0967	1279	1645	1369		143.655
3985	6					554	11686.7	17880																														673	0.08	0.185	0.368	0.776		16.1098	1261	1599	1442		143.822
3990	2					553	11860	17840																														673.5	0.079	0.184	0.366	0.774		16.1229	1245	1570	1443		143.991
3995	1					552	11746.7	18500																														674	0.08	0.184	0.367	0.772		16.136	1245	1544	1465		144.155
4000	1					551	12253.3	18400																														674.5	0.079	0.183	0.364	0.772		16.1492	1228	1624	1411		144.321
4005	2					550	11946.7	18633.3																														675	0.079	0.183	0.363	0.769		16.1623	1239	1629	1404		144.503
4010	2					549	11973.3	18526.7																														675.5	0.08	0.182	0.365	0.767		16.1754	1276	1589	1482		144.666
4015	1					548	11860	17986.7																														676	0.078	0.183	0.362	0.767		16.1886	1284	1591	1467		144.812
4020	2					547	11686.7	17506.7																														676.5	0.079	0.181	0.362	0.766		16.2017	1258	1561	1485		144.994
4025	6					546	12213.3	17473.3																														677	0.079	0.182	0.362	0.765		16.2148	1235	1581	1412		145.164
4030	3					545	12220	17120																														677.5	0.078	0.181	0.36	0.762		16.228	1286	1628	1512		145.315
4035	5					544	11860	16466.7																														678	0.079	0.181	0.361	0.761		16.2411	1261	1647	1516		145.503
4040	1					543	11753.3	16213.3																														678.5	0.078	0.18	0.359	0.76		16.2542	1226	1572	1427		145.669
4045	5					542	11753.3	15313.3																														679	0.077	0.18	0.359	0.759		16.2673	1234	1661	1463		145.837
4050	7					541	12000	14446.7																														679.5	0.077	0.182	0.359	0.757		16.2805	1278	1614	1482		146.004
4055	2					540	11626.7	14040																														680	0.079	0.179	0.358	0.758		16.2936	1228	1630	1413		146.156
4060	3					539	11646.7	13226.7																														680.5	0.078	0.179	0.357	0.755		16.3067	1323	1558	1474		146.324
4065	1					538	11640	12213.3																														681	0.077	0.179	0.355	0.755		16.3199	1261	1567	1510		146.49
4070	3					537	11326.7	12193.3																														681.5	0.076	0.178	0.355	0.752		16.333	1249	1645	1472		146.658
4075	4					536	11660	11906.7																														682	0.077	0.178	0.352	0.751		16.3461	1278	1643	1449		146.844
4080	2					535	11926.7	11953.3																														682.5	0.075	0.178	0.353	0.748		16.3593	1345	1602	1462		147.011
4085	4					534	11773.3	11786.7																														683	0.076	0.177	0.353	0.748		16.3724	1249	1609	1467		147.175
4090	3					533	11353.3	11913.3																														683.5	0.076	0.178	0.352	0.747		16.3855	1264	1641	1456		147.33
4095	3					532	12760	13073.3																														684	0.077	0.177	0.35	0.747		16.3987	1305	1674	1447		147.517
4100	3					531	14006.7	16480																														684.5	0.075	0.176	0.35	0.744		16.4118	1285	1690	1410		147.667
4105	2					530	15480	24960																														685	0.077	0.176	0.349	0.743		16.4249	1236	1622	1389		147.835
4110	3					529	16633.3	36093.3																														685.5	0.076	0.176	0.348	0.741		16.438	1177	1634	1447		148.022
4115	1					528	15646.7	39400																														686	0.076	0.176	0.347	0.741		16.4512	1238	1664	1390		148.172
4120	1					527	13333.3	30906.7																														686.5	0.075	0.174	0.347	0.738		16.4643	1223	1570	1417		148.356
4125	7					526	11960	20246.7																														687	0.075	0.175	0.345	0.737		16.4774	1294	1608	1546		148.508
4130	7					525	11233.3	13406.7																														687.5	0.075	0.174	0.346	0.737		16.4906	1232	1609	1457		148.694
4135	3					524	11353.3	10926.7																														688	0.075	0.172	0.346	0.736		16.5037	1211	1595	1367		148.863
4140	1					523	11773.3	10766.7																														688.5	0.074	0.173	0.344	0.734		16.5168	1220	1525	1405		149.014
4145	5					522	11293.3	10553.3																														689	0.073	0.174	0.344	0.733		16.53	1307	1597	1441		149.18
4150	1					521	11560	10573.3																														689.5	0.074	0.173	0.341	0.731		16.5431	1250	1573	1449		149.365
4155	7					520	11753.3	10493.3																														690	0.073	0.174	0.34	0.73		16.5562	1302	1472	1430		149.533
4160	2					519	11633.3	10893.3																														690.5	0.074	0.174	0.34	0.73		16.5693	1265	1532	1417		149.685
4165	2					518	11280	10700																														691	0.074	0.173	0.34	0.729		16.5825	1187	1610	1419		149.876
4170	5					517	11400	10780																														691.5	0.074	0.172	0.339	0.728		16.5956	1241	1562	1361		150.046
4175	5					516	11433.3	10826.7																														692	0.074	0.17	0.339	0.725		16.6087	1272	1554	1417		150.219
4180	3					515	11726.7	10713.3																														692.5	0.073	0.171	0.336	0.723		16.6219	1271	1589	1406		150.394
4185	1					514	11920	10300																														693	0.074	0.17	0.336	0.723		16.635	1254	1621	1374		150.548
4190	2					513	11720	10240																														693.5	0.074	0.17	0.336	0.722		16.6481	1262	1501	1429		150.715
4195	1					512	11686.7	10146.7																														694	0.073	0.169	0.336	0.721		16.6613	1200	1569	1359		150.885
4200	1					511	12006.7	10806.7																														694.5	0.075	0.17	0.337	0.719		16.6744	1236	1570	1431		151.071
4205	2					510	12040	10360																														695	0.073	0.17	0.335	0.718		16.6875	1264	1583	1436		151.22
4210	2					509	12126.7	10446.7																														695.5	0.074	0.169	0.333	0.718		16.7006	1272	1573	1427		151.389
4215	1					508	12273.3	10206.7																														696	0.073	0.169	0.333	0.717		16.7138	1237	1568	1366		151.562
4220	0					507	12206.7	10153.3																														696.5	0.072	0.168	0.332	0.714		16.7269	1265	1513	1412		151.753
4225	2					506	12086.7	10553.3																														697	0.073	0.168	0.331	0.713		16.74	1273	1599	1416		151.905
4230	3					505	11840	10246.7																														697.5	0.072	0.168	0.331	0.713		16.7532	1232	1573	1362		152.078
4235	5					504	11753.3	10186.7																														698	0.072	0.168	0.33	0.711		16.7663	1235	1580	1448		152.268
4240	1					503	12213.3	10133.3																														698.5	0.072	0.167	0.329	0.711		16.7794	1216	1537	1429		152.414
4245	2					502	11946.7	10060																														699	0.072	0.167	0.33	0.71		16.7926	1234	1579	1519		152.576
4250	4					501	11653.3	10253.3																														699.5	0.07	0.168	0.329	0.708		16.8057	1299	1537	1421		152.76
4255	4					500	11733.3	10033.3																														700	0.071	0.166	0.327	0.708		16.8188	1200	1529	1392		152.908
4260	1					499	12106.7	10346.7																														700.5	0.071	0.167	0.328	0.707		16.8319	1183	1568	1342		153.077
4265	2					498	11920	10193.3																														701	0.07	0.166	0.325	0.706		16.8451	1221	1548	1463		153.251
4270	1					497	11826.7	10466.7																														701.5	0.072	0.166	0.325	0.704		16.8582	1262	1667	1442		153.44
4275	2					496	11640	10393.3																														702	0.071	0.164	0.325	0.702		16.8713	1291	1663	1415		153.611
4280	1					495	11960	10620																														702.5	0.07	0.165	0.326	0.701		16.8845	1271	1547	1391		153.767
4285	3					494	11953.3	11220																														703	0.07	0.165	0.323	0.699		16.8976	1292	1585	1348		153.936
4290	4					493	12026.7	12033.3																														703.5	0.069	0.165	0.323	0.699		16.9107	1241	1578	1412		154.104
4295	2					492	12060	11220																														704	0.07	0.164	0.324	0.698		16.9239	1255	1543	1430		154.294
4300	5					491	12200	10513.3																														704.5	0.069	0.163	0.322	0.697		16.937	1307	1572	1342		154.451
4305	4					490	12026.7	10086.7																														705	0.069	0.162	0.321	0.696		16.9501	1353	1529	1439		154.619
4310	2					489	11860	9880																														705.5	0.068	0.163	0.32	0.693		16.9633	1269	1552	1430		154.808
4315	2					488	11680	9800																														706	0.067	0.162	0.319	0.692		16.9764	1335	1662	1371		154.962
4320	4					487	11913.3	10233.3																														706.5	0.067	0.162	0.319	0.691		16.9895	1320	1593	1383		155.15
4325	2					486	11900	9840																														707	0.068	0.161	0.318	0.69		17.0026	1310	1641	1350		155.299
4330	4					485	12166.7	10113.3																														707.5	0.068	0.162	0.317	0.69		17.0158	1293	1600	1454		155.485
4335	2					484	12200	10026.7																														708	0.068	0.161	0.316	0.689		17.0289	1254	1561	1483		155.656
4340	0					483	12386.7	10460																														708.5	0.067	0.162	0.317	0.688		17.042	1343	1552	1474		155.811
4345	1					482	12060	9980																														709	0.068	0.161	0.316	0.687		17.0552	1231	1492	1492		155.994
4350	4					481	12360	9573.33																														709.5	0.067	0.16	0.315	0.687		17.0683	1271	1538	1421		156.162
4355	3					480	12093.3	9393.33																														710	0.067	0.16	0.313	0.684		17.0814	1299	1555	1400		156.316
4360	2					479	11980	9533.33																														710.5	0.067	0.159	0.314	0.684		17.0946	1277	1593	1464		156.482
4365	0					478	12020	9286.67																														711	0.067	0.159	0.312	0.682		17.1077	1263	1577	1462		156.648
4370	4					477	12453.3	9673.33																														711.5	0.066	0.159	0.311	0.681		17.1208	1271	1605	1457		156.819
4375	2					476	12306.7	9620																														712	0.067	0.159	0.31	0.682		17.1339	1232	1604	1411		157.006
4380	0					475	12420	10080																														712.5	0.066	0.159	0.31	0.681		17.1471	1282	1614	1462		157.179
4385	2					474	12446.7	9746.67																														713	0.067	0.16	0.309	0.677		17.1602	1266	1589	1436		157.35
4390	4					473	12460	9193.33																														713.5	0.066	0.158	0.31	0.675		17.1733	1262	1615	1402		157.504
4395	1					472	11953.3	9646.67																														714	0.067	0.158	0.31	0.676		17.1865	1237	1618	1434		157.692
4400	3					471	11806.7	9880																														714.5	0.067	0.158	0.309	0.676		17.1996	1267	1642	1469		157.864
4405	1					470	12160	9720																														715	0.066	0.157	0.308	0.677		17.2127	1257	1636	1442		158.033
4410	3					469	12540	9846.67																														715.5	0.067	0.158	0.307	0.674		17.2259	1274	1639	1348		158.204
4415	6					468	12640	9906.67																														716	0.066	0.156	0.306	0.672		17.239	1282	1574	1430		158.376
4420	3					467	12420	9833.33																														716.5	0.066	0.156	0.306	0.672		17.2521	1219	1624	1473		158.531
4425	2					466	12353.3	9720																														717	0.066	0.154	0.305	0.67		17.2652	1333	1582	1429		158.701
4430	1					465	12293.3	9373.33																														717.5	0.065	0.158	0.305	0.67		17.2784	1276	1582	1461		158.894
4435	0					464	12293.3	9846.67																														718	0.066	0.155	0.304	0.669		17.2915	1220	1591	1439		159.049
4440	5					463	12413.3	9786.67																														718.5	0.064	0.155	0.304	0.668		17.3046	1253	1553	1449		159.238
4445	3					462	12420	9953.33																														719	0.064	0.155	0.303	0.667		17.3178	1283	1562	1403		159.39
4450	2					461	12733.3	10066.7																														719.5	0.065	0.154	0.304	0.667		17.3309	1298	1598	1457		159.564
4455	1					460	12613.3	10073.3																														720	0.064	0.154	0.301	0.666		17.344	1280	1539	1344		159.75
4460	3					459	12853.3	9880																														720.5	0.064	0.154	0.302	0.664		17.3572	1242	1628	1412		159.902
4465	2					458	12726.7	9713.33																														721	0.063	0.153	0.301	0.662		17.3703	1248	1665	1443		160.092
4470	0					457	12866.7	9986.67																														721.5	0.065	0.153	0.302	0.661		17.3834	1315	1644	1473		160.264
4475	3					456	12693.3	10026.7																														722	0.064	0.152	0.3	0.661		17.3966	1301	1640	1409		160.428
4480	2					455	12220	9973.33																														722.5	0.062	0.152	0.297	0.661		17.4097	1275	1612	1426		160.581
4485	2					454	12273.3	9580																														723	0.062	0.153	0.299	0.66		17.4228	1327	1572	1471		160.751
4490	2					453	12546.7	10133.3																														723.5	0.063	0.152	0.299	0.656		17.4359	1307	1623	1440		160.92
4495	4					452	12760	10746.7																														724	0.064	0.152	0.296	0.656		17.4491	1345	1625	1434		161.092
4500	2					451	12846.7	10013.3																														724.5	0.065	0.151	0.296	0.656		17.4622	1284	1687	1466		161.265
4505	1					450	12666.7	9886.67																														725	0.064	0.152	0.295	0.654		17.4753	1282	1595	1456		161.433
4510	2					449	12893.3	9793.33																														725.5	0.062	0.152	0.297	0.654		17.4885	1320	1599	1465		161.609
4515	1					448	12366.7	10413.3																														726	0.062	0.151	0.294	0.652		17.5016	1239	1640	1515		161.779
4520	2					447	12766.7	10206.7																														726.5	0.063	0.152	0.294	0.652		17.5147	1215	1664	1488		161.949
4525	2					446	12600	9786.67																														727	0.062	0.151	0.294	0.651		17.5279	1285	1605	1447		162.128
4530	0					445	12760	9886.67																														727.5	0.062	0.149	0.292	0.65		17.541	1259	1622	1446		162.303
4535	0					444	12560	10040																														728	0.063	0.15	0.29	0.645		17.5541	1274	1668	1427		162.472
4540	1					443	12946.7	9866.67																														728.5	0.061	0.148	0.293	0.647		17.5672	1351	1622	1484		162.639
4545	2					442	12933.3	9993.33																														729	0.062	0.15	0.291	0.647		17.5804	1267	1739	1483		162.824
4550	1					441	12986.7	9700																														729.5	0.063	0.15	0.291	0.644		17.5935	1278	1670	1433		162.986
4555	2					440	12513.3	10240																														730	0.062	0.148	0.291	0.643		17.6066	1383	1636	1520		163.136
4560	4					439	12533.3	9960																														730.5	0.061	0.148	0.29	0.641		17.6198	1305	1691	1547		163.32
4565	2					438	12906.7	9840																														731	0.06	0.149	0.289	0.639		17.6329	1278	1698	1497		163.491
4570	3					437	12700	10173.3																														731.5	0.06	0.148	0.289	0.64		17.646	1301	1688	1459		163.645
4575	4					436	12593.3	10140																														732	0.061	0.147	0.289	0.64		17.6592	1341	1645	1537		163.836
4580	2					435	12873.3	10393.3																														732.5	0.061	0.147	0.287	0.637		17.6723	1334	1686	1580		163.988
4585	3					434	12726.7	10606.7																														733	0.061	0.147	0.288	0.637		17.6854	1307	1638	1519		164.173
4590	4					433	13226.7	10113.3																														733.5	0.06	0.148	0.287	0.637		17.6985	1281	1755	1610		164.326
4595	4					432	13193.3	9953.33																														734	0.061	0.147	0.288	0.637		17.7117	1270	1701	1485		164.51
4600	3					431	12653.3	9753.33																														734.5	0.06	0.148	0.285	0.635		17.7248	1329	1730	1595		164.677
4605	7					430	12926.7	9940																														735	0.06	0.146	0.283	0.634		17.7379	1279	1703	1573		164.831
4610	2					429	13140	9920																														735.5	0.059	0.146	0.285	0.633		17.7511	1308	1729	1628		165.004
4615	1					428	12706.7	10460																														736	0.061	0.145	0.283	0.631		17.7642	1266	1778	1611		165.175
4620	4					427	12726.7	10440																														736.5	0.06	0.143	0.281	0.63		17.7773	1366	1796	1618		165.345
4625	2					426	12873.3	10393.3																														737	0.059	0.144	0.281	0.631		17.7905	1357	1674	1550		165.531
4630	1					425	13040	10066.7																														737.5	0.061	0.143	0.283	0.626		17.8036	1296	1740	1621		165.687
4635	2					424	13153.3	10393.3																														738	0.06	0.144	0.282	0.627		17.8167	1351	1875	1635		165.858
4640	0					423	13373.3	10520																														738.5	0.059	0.144	0.28	0.627		17.8299	1318	1712	1653		166.049
4645	2					422	13386.7	10206.7																														739	0.059	0.143	0.279	0.627		17.843	1283	1907	1657		166.204
4650	3					421	13226.7	10213.3																														739.5	0.059	0.143	0.278	0.624		17.8561	1333	1768	1622		166.392
4655	3					420	13566.7	9713.33																														740	0.058	0.145	0.28	0.623		17.8692	1326	1729	1586		166.549
4660	0					419	13593.3	10080																														740.5	0.059	0.144	0.278	0.623		17.8824	1282	1745	1514		166.724
4665	2					418	12760	10793.3																														741	0.057	0.144	0.276	0.621		17.8955	1367	1805	1616		166.894
4670	1					417	12966.7	10740																														741.5	0.059	0.144	0.278	0.622		17.9086	1350	1825	1610		167.081
4675	0					416	12740	10273.3																														742	0.058	0.142	0.278	0.616		17.9218	1336	1860	1640		167.253
4680	1					415	12780	10406.7																														742.5	0.057	0.142	0.277	0.619		17.9349	1301	1751	1644		167.42
4685	2					414	13126.7	10160																														743	0.057	0.143	0.278	0.62		17.948	1296	1758	1559		167.568
4690	2					413	13106.7	10246.7																														743.5	0.059	0.142	0.274	0.618		17.9612	1285	1856	1557		167.757
4695	2					412	12906.7	9886.67																														744	0.057	0.143	0.273	0.621		17.9743	1278	1763	1565		167.931
4700	1					411	12546.7	9840																														744.5	0.057	0.143	0.274	0.615		17.9874	1335	1826	1586		168.1
4705	1					410	12200	9840																														745	0.059	0.141	0.273	0.616		18.0005	1353	1806	1519		168.254
4710	2					409	11906.7	10106.7																														745.5	0.057	0.141	0.274	0.613		18.0137	1330	1812	1500		168.424
4715	2					408	11786.7	10166.7																														746	0.057	0.141	0.274	0.613		18.0268	1291	1745	1468		168.609
4720	0					407	11713.3	10153.3																														746.5	0.059	0.142	0.273	0.611		18.0399	1279	1792	1502		168.775
4725	1					406	11700	9993.33																														747	0.057	0.141	0.271	0.611		18.0531	1360	1761	1400		168.947
4730	4					405	11546.7	9853.33																														747.5	0.058	0.138	0.271	0.61		18.0662	1306	1705	1418		169.117
4735	2					404	11960	10266.7																														748	0.056	0.14	0.268	0.61		18.0793	1291	1760	1537		169.288
4740	1					403	11173.3	9653.33																														748.5	0.057	0.139	0.269	0.609		18.0925	1305	1700	1457		169.444
4745	4					402	11080	9426.67																														749	0.058	0.139	0.27	0.609		18.1056	1381	1662	1538		169.634
4750	0					401	10493.3	9840																														749.5	0.057	0.139	0.268	0.606		18.1187	1317	1687	1551		169.784
4755	1					400	10400	10206.7																														750	0.055	0.139	0.266	0.606		18.1318	1299	1701	1473		169.959
4760	2					399	11260	10486.7																														750.5	0.056	0.137	0.265	0.606		18.145	1292	1652	1376		170.128
4765	3					398	14433.3	11686.7																														751	0.056	0.139	0.266	0.606		18.1581	1301	1687	1489		170.304
4770	1					397	22493.3	12740																														751.5	0.057	0.139	0.268	0.604		18.1712	1306	1667	1412		170.492
4775	4					396	32020	13660																														752	0.055	0.137	0.269	0.606		18.1844	1283	1676	1470		170.651
4780	1					395	31793.3	13733.3																														752.5	0.055	0.138	0.266	0.603		18.1975	1337	1682	1461		170.823
4785	1					394	19166.7	11720																														753	0.056	0.139	0.264	0.604		18.2106	1257	1711	1413		170.995
4790	2					393	10533.3	9773.33																														753.5	0.052	0.139	0.264	0.607		18.2238	1308	1627	1495		171.18
4795	1					392	9126.67	9446.67																														754	0.054	0.138	0.262	0.6		18.2369	1360	1655	1492		171.336
4800	0					391	9320	9493.33																														754.5	0.054	0.136	0.262	0.599		18.25	1342	1697	1441		171.511
4805	4					390	8926.67	9473.33																														755	0.053	0.137	0.264	0.597		18.2632	1274	1640	1449		171.698
4810	3					389	8686.67	9460																														755.5	0.054	0.137	0.261	0.597		18.2763	1294	1637	1482		171.87
4815	0					388	8426.67	9440																														756	0.054	0.137	0.261	0.601		18.2894	1313	1637	1466		172.025
4820	2					387	8546.67	9413.33																														756.5	0.056	0.134	0.258	0.593		18.3025	1242	1692	1483		172.212
4825	2					386	8620	9726.67																														757	0.055	0.135	0.258	0.593		18.3157	1327	1670	1531		172.368
4830	0					385	8760	9440																														757.5	0.054	0.135	0.262	0.591		18.3288	1321	1671	1440		172.538
4835	2					384	8720	9206.67																														758	0.053	0.137	0.26	0.592		18.3419	1331	1683	1421		172.711
4840	0					383	8640	9666.67																														758.5	0.053	0.135	0.26	0.592		18.3551	1294	1646	1495		172.882
4845	2					382	8706.67	9326.67																														759	0.054	0.133	0.259	0.593		18.3682	1312	1692	1439		173.052
4850	3					381	8913.33	9406.67																														759.5	0.053	0.135	0.258	0.589		18.3813	1318	1716	1467		173.222
4855	1					380	8740	9686.67																														760	0.055	0.136	0.257	0.591		18.3945	1322	1643	1490		173.41
4860	4					379	8680	9746.67																														760.5	0.052	0.135	0.256	0.591		18.4076	1338	1667	1471		173.561
4865	2					378	8526.67	10240																														761	0.054	0.136	0.256	0.59		18.4207	1308	1594	1463		173.745
4870	1					377	8953.33	9746.67																														761.5	0.052	0.132	0.258	0.588		18.4338	1348	1727	1485		173.899
4875	1					376	8720	9826.67																														762	0.052	0.131	0.258	0.582		18.447	1385	1693	1487		174.069
4880	1					375	9100	9580																														762.5	0.051	0.131	0.255	0.583		18.4601	1299	1608	1523		174.24
4885	2					374	9220	9880																														763	0.05	0.131	0.255	0.582		18.4732	1346	1599	1456		174.407
4890	6					373	9106.67	10000																														763.5	0.052	0.131	0.255	0.581		18.4864	1421	1636	1479		174.576
4895	3					372	8826.67	9940																														764	0.052	0.131	0.255	0.585		18.4995	1344	1622	1416		174.75
4900	1					371	8793.33	9940																														764.5	0.053	0.129	0.253	0.582		18.5126	1299	1662	1443		174.921
4905	5					370	9153.33	9593.33																														765	0.052	0.132	0.25	0.58		18.5258	1312	1700	1547		175.095
4910	4					369	8853.33	9433.33																														765.5	0.053	0.131	0.25	0.577		18.5389	1341	1657	1537		175.271
4915	2					368	8820	10013.3																														766	0.053	0.132	0.251	0.579		18.552	1358	1636	1503		175.448
4920	2					367	8953.33	10060																														766.5	0.054	0.127	0.248	0.577		18.5651	1243	1610	1494		175.636
4925	2					366	8633.33	10020																														767	0.05	0.128	0.249	0.575		18.5783	1270	1616	1426		175.807
4930	3					365	9360	10246.7																														767.5	0.05	0.129	0.249	0.576		18.5914	1422	1659	1467		175.959
4935	4					364	9500	9986.67																														768	0.051	0.128	0.249	0.577		18.6045	1342	1639	1428		176.137
4940	2					363	9220	10133.3																														768.5	0.049	0.129	0.249	0.574		18.6177	1320	1643	1399		176.31
4945	2					362	9126.67	9780																														769	0.051	0.131	0.248	0.573		18.6308	1349	1664	1469		176.479
4950	3					361	9120	9933.33																														769.5	0.05	0.129	0.248	0.575		18.6439	1346	1779	1567		176.666
4955	3					360	9633.33	9866.67																														770	0.047	0.13	0.247	0.573		18.6571	1378	1628	1500		176.837
4960	1					359	9600	10000																														770.5	0.049	0.131	0.246	0.571		18.6702	1352	1668	1447		177.003
4965	2					358	9300	9960																														771	0.048	0.13	0.247	0.572		18.6833	1411	1646	1522		177.151
4970	2					357	9160	9993.33																														771.5	0.05	0.129	0.242	0.569		18.6964	1379	1692	1435		177.324
4975	2					356	9033.33	9900																														772	0.05	0.129	0.248	0.571		18.7096	1322	1634	1479		177.496
4980	2					355	9386.67	10100																														772.5	0.05	0.129	0.244	0.57		18.7227	1355	1677	1482		177.688
4985	1					354	9360	10426.7																														773	0.051	0.129	0.244	0.571		18.7358	1405	1673	1464		177.843
4990	0					353	9280	9920																														773.5	0.051	0.129	0.243	0.57		18.749	1342	1682	1481		178.038
4995	4					352	9466.67	10273.3																														774	0.05	0.13	0.244	0.568		18.7621	1352	1647	1474		178.213
5000	3					351	9173.33	10026.7																														774.5	0.05	0.129	0.245	0.57		18.7752	1283	1605	1448		178.389
5005	0					350	9166.67	10706.7																														775	0.048	0.129	0.244	0.569		18.7884	1420	1686	1516		178.546
5010	3					349	9326.67	10766.7																														775.5	0.049	0.126	0.241	0.567		18.8015	1288	1753	1497		178.732
5015	3					348	9286.67	10953.3																														776	0.05	0.126	0.24	0.564		18.8146	1306	1653	1502		178.9
5020	1					347	9560	10886.7																														776.5	0.047	0.127	0.242	0.567		18.8278	1377	1708	1445		179.05
5025	4					346	9486.67	11033.3																														777	0.051	0.126	0.241	0.563		18.8409	1326	1654	1459		179.218
5030	1					345	9633.33	10680																														777.5	0.049	0.127	0.242	0.565		18.854	1317	1613	1518		179.405
5035	1					344	9173.33	10646.7																														778	0.048	0.128	0.24	0.564		18.8671	1323	1680	1544		179.561
5040	3					343	9880	10693.3																														778.5	0.046	0.125	0.239	0.56		18.8803	1430	1710	1533		179.733
5045	1					342	9813.33	10680																														779	0.046	0.126	0.239	0.564		18.8934	1408	1617	1549		179.926
5050	4					341	9546.67	10473.3																														779.5	0.047	0.123	0.239	0.561		18.9065	1376	1691	1413		180.082
5055	4					340	9346.67	10660																														780	0.046	0.124	0.24	0.564		18.9197	1413	1750	1447		180.272
5060	1					339	9900	10926.7																														780.5	0.049	0.124	0.241	0.563		18.9328	1359	1724	1502		180.429
5065	4					338	9553.33	10700																														781	0.047	0.123	0.237	0.563		18.9459	1371	1654	1496		180.62
5070	1					337	9906.67	10466.7																														781.5	0.049	0.123	0.236	0.558		18.9591	1358	1630	1491		180.774
5075	3					336	9660	10880																														782	0.049	0.124	0.238	0.557		18.9722	1429	1719	1484		180.95
5080	1					335	9473.33	10833.3																														782.5	0.048	0.124	0.235	0.556		18.9853	1330	1703	1531		181.121
5085	2					334	9253.33	10986.7																														783	0.044	0.123	0.234	0.554		18.9984	1346	1677	1516		181.291
5090	1					333	9853.33	10973.3																														783.5	0.046	0.125	0.234	0.556		19.0116	1333	1647	1483		181.462
5095	2					332	9573.33	10920																														784	0.046	0.123	0.236	0.558		19.0247	1319	1646	1574		181.632
5100	1					331	9533.33	11653.3																														784.5	0.045	0.123	0.233	0.558		19.0378	1365	1613	1516		181.802
5105	0					330	9506.67	11206.7																														785	0.043	0.12	0.239	0.555		19.051	1314	1645	1517		181.991
5110	0					329	9673.33	10906.7																														785.5	0.045	0.122	0.24	0.555		19.0641	1355	1796	1462		182.146
5115	4					328	9886.67	11020																														786	0.045	0.121	0.235	0.555		19.0772	1357	1735	1503		182.335
5120	2					327	9940	10913.3																														786.5	0.047	0.122	0.233	0.551		19.0904	1292	1692	1469		182.512
5125	0					326	9386.67	11160																														787	0.047	0.121	0.232	0.55		19.1035	1398	1723	1529		182.667
5130	1					325	9953.33	11106.7																														787.5	0.049	0.119	0.235	0.549		19.1166	1344	1678	1587		182.856
5135	2					324	9826.67	11413.3																														788	0.045	0.122	0.232	0.547		19.1297	1421	1694	1498		183.011
5140	1					323	9980	11420																														788.5	0.045	0.122	0.231	0.547		19.1429	1334	1665	1481		183.184
5145	2					322	9613.33	11013.3																														789	0.046	0.123	0.231	0.547		19.156	1390	1683	1585		183.354
5150	0					321	9806.67	10746.7																														789.5	0.046	0.123	0.228	0.541		19.1691	1382	1701	1515		183.544
5155	1					320	10440	11440																														790	0.044	0.121	0.229	0.538		19.1823	1400	1645	1479		183.699
5160	4					319	10073.3	11073.3																														790.5	0.048	0.125	0.232	0.534		19.1954	1368	1760	1449		183.874
5165	2					318	9633.33	11113.3																														791	0.048	0.122	0.23	0.53		19.2085	1323	1702	1501		184.061
5170	1					317	10153.3	11540																														791.5	0.045	0.117	0.23	0.527		19.2217	1391	1716	1558		184.231
5175	4					316	9606.67	11086.7																														792	0.048	0.124	0.227	0.525		19.2348	1409	1780	1521		184.398
5180	1					315	10200	11173.3																														792.5	0.045	0.119	0.225	0.525		19.2479	1327	1705	1498		184.555
5185	1					314	10053.3	11073.3																														793	0.047	0.12	0.224	0.521		19.2611	1377	1645	1493		184.727
5190	3					313	10106.7	11326.7																														793.5	0.044	0.117	0.226	0.519		19.2742	1372	1663	1512		184.897
5195	2					312	9993.33	11406.7																														794	0.044	0.12	0.222	0.52		19.2873	1374	1637	1566		185.088
5200	2					311	10033.3	11486.7																														794.5	0.046	0.119	0.225	0.519		19.3004	1344	1668	1433		185.258
5205	2					310	10346.7	11560																														795	0.045	0.121	0.223	0.516		19.3136	1398	1700	1513		185.425
5210	0					309	10133.3	11453.3																														795.5	0.043	0.122	0.224	0.515		19.3267	1391	1647	1512		185.576
5215	0					308	10293.3	12053.3																														796	0.042	0.12	0.223	0.511		19.3398	1376	1730	1554		185.744
5220	1					307	10120	12033.3																														796.5	0.044	0.121	0.223	0.513		19.353	1394	1783	1568		185.93
5225	1					306	10766.7	12160																														797	0.045	0.119	0.219	0.51		19.3661	1425	1666	1516		186.084
5230	1					305	10646.7	12160																														797.5	0.045	0.119	0.22	0.512		19.3792	1424	1743	1544		186.256
5235	2					304	10586.7	12733.3																														798	0.043	0.118	0.221	0.51		19.3924	1433	1711	1543		186.43
5240	1					303	10460	12900																														798.5	0.048	0.119	0.222	0.509		19.4055	1392	1668	1568		186.606
5245	2					302	10160	13320																														799	0.044	0.117	0.22	0.509		19.4186	1319	1696	1523		186.784
5250	3					301	10320	12680																														799.5	0.043	0.115	0.223	0.504		19.4317	1466	1705	1568		186.958
5255	3					300	9760	12206.7																														800	0.046	0.117	0.219	0.501		19.4449	1446	1696	1511		187.148
5260	1					299	9606.67	11953.3																																				19.458	1407	1750	1501		187.307
5265	2					298	9286.67	11240																																				19.4711	1366	1657	1531		187.501
5270	4					297	8680	10613.3																																				19.4843	1437	1676	1511		187.653
5275	6					296	8060	9893.33																																				19.4974	1352	1665	1547		187.825
5280	1					295	7720	9406.67																																				19.5105	1454	1719	1488		187.999
5285	0					294	7400	9360																																				19.5237	1354	1688	1498		188.184
5290	2					293	7000	8686.67																																				19.5368	1348	1764	1455		188.337
5295	3					292	6660	7886.67																																				19.5499	1381	1700	1534		188.509
5300	2					291	6853.33	7646.67																																				19.563	1360	1731	1569		188.686
5305	2					290	7013.33	7186.67																																				19.5762	1433	1715	1529		188.858
5310	3					289	7360	6960																																				19.5893	1398	1755	1532		189.046
5315	1					288	8013.33	6626.67																																				19.6024	1385	1721	1599		189.22
5320	0					287	6706.67	7293.33																																				19.6156	1399	1740	1436		189.376
5325	2					286	6726.67	8066.67																																				19.6287	1416	1746	1490		189.563
5330	1					285	8333.33	10146.7																																				19.6418	1452	1696	1487		189.722
5335	0					284	16360	16026.7																																				19.655	1390	1646	1534		189.895
5340	0					283	29920	28013.3																																				19.6681	1405	1702	1557		190.086
5345	0					282	41913.3	44513.3																																				19.6812	1429	1728	1523		190.256
5350	0					281	38133.3	52353.3																																				19.6944	1363	1725	1512		190.428
5355	3					280	18993.3	32926.7																																				19.7075	1402	1699	1509		190.581
5360	0					279	6533.33	11613.3																																				19.7206	1359	1741	1543		190.755
5365	1					278	3606.67	5746.67																																				19.7337	1428	1688	1507		190.943
5370	2					277	3213.33	5113.33																																				19.7469	1427	1755	1559		191.116
5375	0					276	2866.67	4706.67																																				19.76	1409	1691	1526		191.29
5380	2					275	2886.67	4686.67																																				19.7731	1387	1708	1617		191.461
5385	2					274	2640	4446.67																																				19.7863	1389	1702	1485		191.633
5390	1					273	2806.67	4666.67																																				19.7994	1364	1679	1543		191.791
5395	2					272	2626.67	4453.33																																				19.8125	1408	1703	1442		191.982
5400	6					271	2666.67	4480																																				19.8257	1409	1702	1507		192.138
5405	3					270	2626.67	4360																																				19.8388	1431	1711	1535		192.312
5410	2					269	2686.67	4300																																				19.8519	1349	1763	1535		192.485
5415	2					268	3313.33	4400																																				19.865	1350	1630	1541		192.675
5420	3					267	2920	4380																																				19.8782	1385	1736	1580		192.831
5425	5					266	2960	4680																																				19.8913	1378	1686	1505		193.024
5430	3					265	2880	4546.67																																				19.9044	1361	1774	1485		193.199
5435	4					264	3013.33	4560																																				19.9176	1448	1749	1561		193.375
5440	0					263	2713.33	4240																																				19.9307	1404	1678	1603		193.55
5445	0					262	2780	4726.67																																				19.9438	1433	1664	1524		193.72
5450	3					261	2773.33	4460																																				19.957	1413	1705	1492		193.878
5455	0					260	2733.33	4500																																				19.9701	1440	1714	1524		194.053
5460	1					259	2673.33	4413.33																																				19.9832	1379	1688	1461		194.226
5465	4					258	2833.33	4620																																				19.9963	1489	1671	1555		194.418
5470	4					257	2846.67	4740																																				20.0095	1427	1772	1523		194.582
5475	4					256	2800	4320																																				20.0226	1456	1717	1491		194.773
5480	2					255	2826.67	4506.67																																				20.0357	1421	1649	1516		194.928
5485	4					254	2980	4213.33																																				20.0489	1404	1759	1559		195.105
5490	1					253	2906.67	4466.67																																				20.062	1426	1613	1583		195.279
5495	2					252	2800	4426.67																																				20.0751	1470	1669	1519		195.449
5500	7					251	3113.33	4453.33																																				20.0883	1394	1737	1468		195.619
5505	4					250	2780	4573.33																																				20.1014	1436	1690	1463		195.807
5510	3					249	2780	4660																																				20.1145	1489	1706	1505		195.96
5515	0					248	3180	4733.33																																				20.1277	1429	1771	1513		196.149
5520	2					247	2760	4633.33																																				20.1408	1479	1742	1590		196.308
5525	2					246	2773.33	4626.67																																				20.1539	1436	1820	1516		196.501
5530	1					245	2653.33	4220																																				20.167	1449	1809	1511		196.658
5535	0					244	2826.67	4460																																				20.1802	1422	1738	1493		196.834
5540	1					243	2900	4513.33																																				20.1933	1456	1707	1522		197.008
5545	0					242	2786.67	4440																																				20.2064	1459	1711	1559		197.177
5550	3					241	2580	4226.67																																				20.2196	1361	1705	1553		197.355
5555	1					240	2806.67	4433.33																																				20.2327	1452	1773	1562		197.532
5560	4					239	2740	4566.67																																				20.2458	1419	1756	1536		197.722
5565	0					238	2840	4933.33																																				20.259	1399	1731	1533		197.879
5570	2					237	2780	4600																																				20.2721	1431	1736	1500		198.063
5575	4					236	2906.67	4700																																				20.2852	1430	1737	1574		198.257
5580	0					235	2913.33	4593.33																																				20.2983	1465	1753	1492		198.417
5585	2					234	2900	4573.33																																				20.3115	1450	1773	1479		198.614
5590	3					233	2860	4673.33																																				20.3246	1437	1690	1467		198.773
5595	5					232	2880	4600																																				20.3377	1481	1682	1527		198.945
5600	0					231	2673.33	4786.67																																				20.3509	1454	1722	1597		199.136
5605	1					230	2813.33	4660																																				20.364	1473	1677	1548		199.296
5610	0					229	2893.33	4426.67																																				20.3771	1393	1779	1609		199.47
5615	3					228	2886.67	4686.67																																				20.3903	1417	1783	1508		199.649
5620	2					227	2813.33	4720																																				20.4034	1438	1734	1580		199.818
5625	1					226	2906.67	4566.67																																				20.4165	1438	1687	1599		200.005
5630	2					225	2886.67	4513.33																																				20.4296	1433	1759	1618		200.157
5635	1					224	3066.67	4620																																				20.4428	1468	1720	1508		200.331
5640	3					223	3126.67	4940																																				20.4559	1411	1751	1564		200.519
5645	2					222	2713.33	4833.33																																				20.469	1471	1699	1537		200.695
5650	4					221	2853.33	4653.33																																				20.4822	1479	1742	1566		200.854
5655	0					220	2873.33	4766.67																																				20.4953	1421	1706	1563		201.042
5660	1					219	3000	4966.67																																				20.5084	1442	1682	1672		201.211
5665	1					218	2806.67	4700																																				20.5216	1443	1823	1529		201.365
5670	0					217	2953.33	4860																																				20.5347	1509	1721	1603		201.536
5675	2					216	3073.33	4713.33																																				20.5478	1433	1739	1610		201.722
5680	2					215	2873.33	4620																																				20.561	1431	1704	1541		201.894
5685	1					214	3113.33	4666.67																																				20.5741	1479	1758	1514		202.071
5690	5					213	2880	4820																																				20.5872	1414	1703	1538		202.23
5695	1					212	3060	4666.67																																				20.6003	1509	1813	1528		202.4
5700	5					211	2900	4886.67																																				20.6135	1544	1838	1494		202.594
5705	1					210	2766.67	4620																																				20.6266	1387	1803	1530		202.766
5710	0					209	2940	4700																																				20.6397	1454	1712	1589		202.936
5715	0					208	2966.67	4513.33																																				20.6529	1428	1792	1600		203.105
5720	0					207	3026.67	4800																																				20.666	1475	1770	1563		203.258
5725	1					206	2880	4746.67																																				20.6791	1464	1716	1570		203.431
5730	4					205	2860	4666.67																																				20.6923	1511	1711	1489		203.622
5735	1					204	2953.33	4853.33																																				20.7054	1478	1725	1567		203.792
5740	2					203	3006.67	4580																																				20.7185	1541	1702	1539		203.964
5745	1					202	2926.67	4573.33																																				20.7316	1415	1755	1513		204.143
5750	2					201	3053.33	4720																																				20.7448	1454	1785	1634		204.296
5755	0					200	3066.67	4853.33																																				20.7579	1480	1758	1537		204.471
5760	4					199	3320	4466.67																																				20.771	1429	1760	1601		204.66
5765	1					198	3180	4953.33																																				20.7842	1486	1735	1532		204.833
5770	0					197	3193.33	4846.67																																				20.7973	1478	1761	1566		204.988
5775	0					196	3420	5126.67																																				20.8104	1499	1733	1595		205.179
5780	1					195	3660	5100																																				20.8236	1407	1812	1578		205.351
5785	2					194	3440	4933.33																																				20.8367	1488	1783	1686		205.529
5790	1					193	3026.67	4913.33																																				20.8498	1546	1663	1530		205.688
5795	3					192	3000	4660																																				20.8629	1492	1829	1558		205.884
5800	2					191	3000	4626.67																																				20.8761	1474	1732	1583		206.04
5805	4					190	2833.33	4646.67																																				20.8892	1533	1713	1509		206.214
5810	2					189	2960	4600																																				20.9023	1486	1713	1549		206.39
5815	2					188	2986.67	5026.67																																				20.9155	1493	1766	1646		206.578
5820	2					187	3173.33	5580																																				20.9286	1463	1801	1597		206.747
5825	1					186	3060	5213.33																																				20.9417	1496	1736	1585		206.917
5830	1					185	2686.67	4966.67																																				20.9549	1469	1700	1576		207.074
5835	3					184	2840	4653.33																																				20.968	1513	1737	1496		207.27
5840	5					183	3000	4606.67																																				20.9811	1471	1761	1524		207.428
5845	2					182	3020	4500																																				20.9942	1482	1748	1574		207.601
5850	4					181	2920	4286.67																																				21.0074	1518	1806	1642		207.778
5855	1					180	3066.67	4313.33																																				21.0205	1466	1798	1436		207.952
5860	1					179	2900	4246.67																																				21.0336	1553	1784	1577		208.122
5865	2					178	3073.33	4273.33																																				21.0468	1406	1737	1545		208.312
5870	0					177	3120	4453.33																																				21.0599	1461	1769	1561		208.473
5875	0					176	3133.33	4386.67																																				21.073	1506	1776	1543		208.647
5880	2					175	3220	4373.33																																				21.0862	1459	1820	1550		208.836
5885	3					174	3046.67	4486.67																																				21.0993	1505	1809	1531		208.993
5890	0					173	3280	4420																																				21.1124	1464	1650	1531		209.188
5895	2					172	2906.67	4546.67																																				21.1256	1469	1756	1553		209.346
5900	1					171	3033.33	4346.67																																				21.1387	1461	1747	1638		209.538
5905	1					170	3220	4506.67																																				21.1518	1486	1663	1584		209.715
5910	4					169	3060	4460																																				21.1649	1566	1804	1526		209.89
5915	2					168	3220	4386.67																																				21.1781	1504	1661	1596		210.044
5920	1					167	3193.33	4406.67																																				21.1912	1459	1772	1546		210.214
5925	4					166	3100	4513.33																																				21.2043	1550	1789	1670		210.388
5930	1					165	3013.33	4200																																				21.2175	1500	1789	1624		210.581
5935	1					164	3073.33	4046.67																																				21.2306	1468	1764	1575		210.752
5940	1					163	3113.33	4080																																				21.2437	1566	1775	1559		210.912
5945	2					162	2966.67	3913.33																																				21.2569	1508	1853	1550		211.105
5950	0					161	3233.33	3740																																				21.27	1540	1789	1612		211.261
5955	2					160	3313.33	3693.33																																				21.2831	1538	1807	1601		211.431
5960	0					159	3286.67	3726.67																																				21.2962	1503	1843	1570		211.62
5965	3					158	3126.67	3520																																				21.3094	1483	1795	1560		211.772
5970	2					157	3006.67	3426.67																																				21.3225	1463	1685	1596		211.958
5975	2					156	3133.33	3786.67																																				21.3356	1426	1794	1618		212.133
5980	0					155	3186.67	3633.33																																				21.3488	1438	1900	1577		212.286
5985	2					154	3333.33	3666.67																																				21.3619	1449	1817	1631		212.46
5990	3					153	3533.33	3926.67																																				21.375	1552	1772	1608		212.647
5995	1					152	3293.33	5026.67																																				21.3882	1512	1768	1623		212.823
6000	0					151	3320	6106.67																																				21.4013	1437	1774	1618		212.993
6005	1					150	3426.67	6526.67																																				21.4144	1510	1724	1517		213.154
6010	5					149	3200	5660																																				21.4275	1591	1779	1516		213.344
6015	3					148	3226.67	4793.33																																				21.4407	1455	1709	1569		213.521
6020	1					147	3053.33	3840																																				21.4538	1514	1813	1581		213.697
6025	2					146	3306.67	3700																																				21.4669	1440	1787	1597		213.875
6030	1					145	3066.67	3480																																				21.4801	1497	1721	1555		214.047
6035	1					144	2986.67	3400																																				21.4932	1525	1870	1510		214.223
6040	1					143	3153.33	3253.33																																				21.5063	1514	1727	1654		214.381
6045	0					142	3206.67	3246.67																																				21.5195	1531	1807	1538		214.57
6050	7					141	3320	3460																																				21.5326	1486	1764	1599		214.724
6055	2					140	3346.67	3360																																				21.5457	1515	1803	1610		214.917
6060	2					139	3526.67	3166.67																																				21.5589	1546	1790	1673		215.091
6065	1					138	3420	3246.67																																				21.572	1595	1830	1609		215.246
6070	2					137	3280	3246.67																																				21.5851	1543	1858	1557		215.418
6075	2					136	3253.33	3253.33																																				21.5982	1485	1832	1642		215.613
6080	2					135	3106.67	3200																																				21.6114	1538	1802	1569		215.787
6085	1					134	3420	3220																																				21.6245	1525	1786	1502		215.941
6090	5					133	3326.67	3226.67																																				21.6376	1479	1814	1556		216.116
6095	2					132	3433.33	3360																																				21.6508	1587	1873	1629		216.308
6100	1					131	3280	3740																																				21.6639	1481	1819	1586		216.48
6105	1					130	3093.33	4500																																				21.677	1488	1824	1657		216.657
6110	2					129	3073.33	4313.33																																				21.6902	1504	1782	1624		216.817
6115	0					128	3213.33	3386.67																																				21.7033	1485	1810	1568		216.992
6120	1					127	3213.33	2780																																				21.7164	1454	1756	1647		217.187
6125	3					126	3326.67	3073.33																																				21.7295	1460	1845	1672		217.359
6130	1					125	3300	3180																																				21.7427	1528	1827	1568		217.51
6135	2					124	3133.33	3346.67																																				21.7558	1501	1803	1627		217.69
6140	1					123	3286.67	3313.33																																				21.7689	1488	1829	1719		217.88
6145	0					122	3200	3086.67																																				21.7821	1481	1842	1674		218.038
6150	1					121	3346.67	3433.33																																				21.7952	1524	1834	1588		218.216
6155	1					120	3320	3266.67																																				21.8083	1507	1839	1688		218.411
6160	3					119	3326.67	3206.67																																				21.8215	1535	1811	1634		218.567
6165	2					118	3260	3240																																				21.8346	1453	1829	1711		218.741
6170	1					117	3353.33	2793.33																																				21.8477	1532	1762	1689		218.936
6175	0					116	3073.33	3253.33																																				21.8608	1472	1804	1667		219.096
6180	1					115	3360	3060																																				21.874	1554	1841	1682		219.275
6185	3					114	3073.33	2806.67																																				21.8871	1520	1775	1666		219.449
6190	1					113	2853.33	2800																																				21.9002	1482	1825	1693		219.623
6195	6					112	3000	2426.67																																				21.9134	1506	1870	1665		219.797
6200	2					111	3366.67	2433.33																																				21.9265	1472	1916	1684		219.971
6205	1					110	3380	2600																																				21.9396	1487	1843	1662		220.161
6210	3					109	3640	2493.33																																				21.9528	1542	1861	1701		220.338
6215	2					108	3546.67	2286.67																																				21.9659	1513	1859	1672		220.499
6220	2					107	3460	2200																																				21.979	1528	1939	1623		220.675
6225	1					106	3673.33	2153.33																																				21.9922	1529	1862	1696		220.865
6230	3					105	3753.33	2300																																				22.0053	1508	1879	1706		221.03
6235	2					104	3793.33	2413.33																																				22.0184	1527	1853	1643		221.205
6240	1					103	3853.33	2306.67																																				22.0315	1505	1984	1699		221.381
6245	3					102	3726.67	2686.67																																				22.0447	1402	1938	1684		221.56
6250	3					101	4006.67	3473.33																																				22.0578	1480	1929	1638		221.739
6255	1					100	4640	4806.67																																				22.0709	1443	1859	1663		221.932
6260	1					99	4133.33	5833.33																																				22.0841	1487	1847	1694		222.105
6265	1					98	3740	4680																																				22.0972	1529	1916	1652		222.281
6270	5					97	3253.33	3060																																				22.1103	1495	1882	1665		222.438
6275	3					96	3166.67	2226.67																																				22.1235	1543	1850	1657		222.615
6280	2					95	2926.67	2020																																				22.1366	1537	1868	1684		222.791
6285	3					94	2773.33	1826.67																																				22.1497	1472	1915	1579		222.973
6290	0					93	2873.33	2053.33																																				22.1628	1496	1936	1640		223.172
6295	2					92	2713.33	1993.33																																				22.176	1551	1921	1652		223.337
6300	2					91	2820	2033.33																																				22.1891	1495	1907	1583		223.517
6305	3					90	3013.33	1786.67																																				22.2022	1540	1896	1707		223.692
6310	0					89	2593.33	1946.67																																				22.2154	1545	1795	1644		223.869
6315	4					88	2686.67	1860																																				22.2285	1515	1873	1652		224.044
6320	0					87	2813.33	1820																																				22.2416	1481	1951	1551		224.221
6325	3					86	2633.33	1740																																				22.2548	1575	1861	1674		224.395
6330	3					85	2840	1933.33																																				22.2679	1540	1847	1545		224.57
6335	2					84	2986.67	1940																																				22.281	1457	1848	1638		224.765
6340	1					83	2640	2006.67																																				22.2941	1455	1879	1629		224.924
6345	0					82	2920	2053.33																																				22.3073	1494	1812	1584		225.098
6350	3					81	2966.67	2046.67																																				22.3204	1491	1900	1662		225.297
6355	2					80	2993.33	2066.67																																				22.3335	1510	1800	1678		225.473
6360	1					79	2926.67	1913.33																																				22.3467	1511	1856	1647		225.651
6365	1					78	2900	1940																																				22.3598	1534	1825	1608		225.828
6370	3					77	3113.33	2000																																				22.3729	1477	1808	1709		225.987
6375	2					76	3133.33	2000																																				22.3861	1509	1785	1663		226.163
6380	2					75	2766.67	1840																																				22.3992	1522	1850	1634		226.338
6385	3					74	2826.67	1720																																				22.4123	1506	1907	1589		226.515
6390	3					73	2846.67	1860																																				22.4255	1512	1774	1677		226.692
6395	2					72	2753.33	1840																																				22.4386	1596	1826	1584		226.864
6400	3					71	2446.67	1806.67																																				22.4517	1438	1861	1716		227.033
6405	2					70	2346.67	1753.33																																				22.4648	1526	1788	1580		227.226
6410	1					69	2353.33	1766.67																																				22.478	1483	1806	1652		227.385
6415	1					68	2533.33	1673.33																																				22.4911	1525	1879	1605		227.558
6420	3					67	2760	1593.33																																				22.5042	1479	1774	1619		227.751
6425	2					66	2846.67	1600																																				22.5174	1530	1820	1556		227.925
6430	3					65	2940	1793.33																																				22.5305	1543	1894	1594		228.079
6435	3					64	3186.67	1753.33																																				22.5436	1604	1808	1685		228.271
6440	3					63	3420	1726.67																																				22.5568	1451	1869	1530		228.448
6445	2					62	3640	1940																																				22.5699	1541	1874	1635		228.62
6450	0					61	4060	1913.33																																				22.583	1481	1822	1547		228.794
6455	0					60	4453.33	2480																																				22.5961	1605	1772	1609		228.968
6460	2					59	4660	2446.67																																				22.6093	1495	1917	1640		229.137
6465	3					58	4893.33	2100																																				22.6224	1456	1914	1702		229.306
6470	2					57	4213.33	1960																																				22.6355	1492	1889	1749		229.48
6475	2					56	2766.67	1666.67																																				22.6487	1511	1867	1578		229.653
6480	0					55	1693.33	1573.33																																				22.6618	1552	1818	1610		229.809
6485	1					54	1366.67	1620																																				22.6749	1406	1863	1637		229.984
6490	1					53	1093.33	1386.67																																				22.6881	1557	1829	1702		230.159
6495	4					52	1100	1393.33																																				22.7012	1562	1839	1670		230.353
6500	1					51	1066.67	1453.33																																				22.7143	1516	1847	1628		230.508
6505	1					50	1060	1600																																				22.7274	1522	1817	1630		230.7
6510	2					49	1093.33	1433.33																																				22.7406	1584	1888	1622		230.873
6515	1					48	1086.67	1520																																				22.7537	1567	1859	1649		231.028
6520	5					47	1006.67	1360																																				22.7668	1580	1842	1653		231.199
6525	1					46	986.667	1486.67																																				22.78	1518	1812	1684		231.389
6530	1					45	1066.67	1460																																				22.7931	1478	1897	1661		231.545
6535	1					44	866.667	1446.67																																				22.8062	1454	1923	1632		231.735
6540	2					43	1053.33	1413.33																																				22.8194	1580	1844	1632		231.912
6545	3					42	980	1300																																				22.8325	1487	1896	1716		232.07
6550	1					41	1033.33	1313.33																																				22.8456	1567	1932	1649		232.262
6555	4					40	1026.67	1486.67																																				22.8587	1506	1892	1606		232.434
6560	2					39	1013.33	1180																																				22.8719	1549	1856	1541		232.607
6565	2					38	1060	1153.33																																				22.885	1524	1845	1646		232.763
6570	0					37	980	1066.67																																				22.8981	1534	1833	1750		232.952
6575	3					36	1100	1086.67																																				22.9113	1537	1820	1657		233.108
6580	0					35	1020	1153.33																																				22.9244	1516	1926	1616		233.298
6585	2					34	1053.33	1226.67																																				22.9375	1457	1808	1687		233.457
6590	0					33	1060	1180																																				22.9507	1567	1907	1617		233.646
6595	2					32	1013.33	1033.33																																				22.9638	1552	1865	1645		233.806
6600	1					31	966.667	1180																																				22.9769	1573	1835	1629		233.987
6605	0					30	933.333	1400																																				22.9901	1574	1976	1618		234.166
6610	5					29	900	1300																																				23.0032	1498	1787	1658		234.345
6615	1					28	1080	1420																																				23.0163	1492	1875	1556		234.524
6620	0					27	993.333	1533.33																																				23.0294	1547	1896	1627		234.715
6625	2					26	1106.67	1406.67																																				23.0426	1532	1946	1667		234.888
6630	5					25	1140	1380																																				23.0557	1558	1834	1676		235.045
6635	1					24	1120	1553.33																																				23.0688	1502	1847	1642		235.218
6640	4					23	1066.67	1500																																				23.082	1490	1863	1662		235.392
6645	2					22	1200	1773.33																																				23.0951	1511	1829	1757		235.565
6650	6					21	1306.67	1886.67																																				23.1082	1492	1881	1654		235.741
6655	1					20	1200	1586.67																																				23.1214	1559	1896	1571		235.914
6660	0					19	1326.67	1313.33																																				23.1345	1502	1969	1640		236.109
6665	2					18	1100	1140																																				23.1476	1558	1902	1693		236.267
6670	3					17	1386.67	953.333																																				23.1607	1569	1900	1739		236.443
6675	2					16	1400	1026.67																																				23.1739	1496	1889	1626		236.638
6680	0					15	1406.67	1080																																				23.187	1546	1907	1654		236.796
6685	3					14	1220	1126.67																																				23.2001	1487	1823	1692		236.97
6690	1					13	1060	980																																				23.2133	1516	1876	1687		237.162
6695	0					12	1020	873.333																																				23.2264	1500	1884	1716		237.319
6700	5					11	1020	786.667																																				23.2395	1465	1877	1645		237.49
6705	1					10	913.333	993.333																																				23.2527	1489	1910	1690		237.664
6710	5					9	1026.67	900																																				23.2658	1481	1952	1736		237.859
6715	3					8	960	633.333																																				23.2789	1603	1795	1678		238.037
6720	5					7	853.333	633.333																																				23.292	1519	1916	1641		238.196
6725	2					6	1000	600																																				23.3052	1572	1942	1628		238.387
6730	3					5	1073.33	426.667																																				23.3183	1484	1848	1704		238.567
6735	6					4	946.667	506.667																																				23.3314	1499	1872	1593		238.739
6740	11					3	1166.67	400																																				23.3446	1527	1811	1666		238.912
6745	7					2	1313.33	293.333																																				23.3577	1493	1910	1700		239.072
6750	2					1	1146.67	246.667																																				23.3708	1556	1975	1712		239.25
6755	7					0	1113.33	146.667																																				23.384	1556	1893	1652		239.439
6760	2					-1	866.667	80																																				23.3971	1521	1828	1667		239.598
6765	4					-2	480	46.6667																																				23.4102	1568	1876	1692		239.769
6770	5					-3	46.6667	40																																				23.4234	1491	1906	1554		239.943
6775	10					-4	6.66667	6.66667																																				23.4365	1548	1890	1653		240.12
6780	6					-5	26.6667	13.3333																																				23.4496	1516	1871	1694		240.294
6785	11																																											23.4627	1485	1905	1680		240.487
6790	14																																											23.4759	1538	1887	1693		240.649
6795	15																																											23.489	1545	1842	1654		240.826
6800	20																																											23.5021	1511	1909	1659		240.997
6805	21																																											23.5153	1528	1974	1596		241.174
6810	22																																											23.5284	1517	1840	1638		241.346
6815	28																																											23.5415	1513	1833	1695		241.522
6820	25																																											23.5547	1505	1817	1611		241.717
6825	35																																											23.5678	1520	1877	1680		241.877
6830	39																																											23.5809	1507	1871	1653		242.058
6835	48																																											23.594	1514	1861	1727		242.257
6840	51																																											23.6072	1512	1938	1652		242.432
6845	69																																											23.6203	1468	1883	1687		242.605
6850	69																																											23.6334	1503	1825	1712		242.76
6855	74																																											23.6466	1546	1915	1652		242.931
6860	72																																											23.6597	1505	1892	1715		243.12
6865	81																																											23.6728	1518	1902	1683		243.296
6870	112																																											23.686	1434	1874	1726		243.451
6875	105																																											23.6991	1466	1997	1635		243.651
6880	119																																											23.7122	1394	1945	1721		243.828
6885	121																																											23.7253	1453	1915	1618		244.005
6890	114																																											23.7385	1501	1966	1700		244.185
6895	124																																											23.7516	1546	1945	1754		244.344
6900	148																																											23.7647	1496	1893	1681		244.54
6905	122																																											23.7779	1511	1926	1665		244.718
6910	143																																											23.791	1503	1876	1686		244.879
6915	161																																											23.8041	1576	1935	1682		245.072
6920	157																																											23.8173	1524	1900	1708		245.23
6925	190																																											23.8304	1517	1877	1703		245.424
6930	162																																											23.8435	1435	1935	1695		245.579
6935	156																																											23.8567	1537	1925	1759		245.755
6940	162																																											23.8698	1470	1904	1726		245.946
6945	154																																											23.8829	1533	1974	1632		246.126
6950	141																																											23.896	1575	1913	1690		246.286
6955	132																																											23.9092	1495	1927	1765		246.464
6960	152																																											23.9223	1440	1892	1742		246.66
6965	137																																											23.9354	1453	1938	1752		246.819
6970	118																																											23.9486	1584	1992	1647		247.013
6975	130																																											23.9617	1490	1907	1687		247.187
6980	107																																											23.9748	1465	1986	1712		247.344
6985	108																																											23.988	1531	1851	1698		247.519
6990	85																																											24.0011	1561	1974	1702		247.714
6995	85																																											24.0142	1452	1840	1676		247.876
7000	62																																											24.0273	1574	1853	1713		248.049
7005	65																																											24.0405	1481	1967	1714		248.222
7010	74																																											24.0536	1461	1902	1769		248.397
7015	59																																											24.0667	1520	2004	1712		248.571
7020	57																																											24.0799	1501	1946	1677		248.751
7025	41																																											24.093	1623	2002	1742		248.951
7030	41																																											24.1061	1465	1958	1688		249.114
7035	28																																											24.1193	1514	1913	1817		249.295
7040	30																																											24.1324	1466	2043	1728		249.476
7045	20																																											24.1455	1478	1987	1783		249.668
7050	21																																											24.1586	1537	1980	1701		249.841
7055	23																																											24.1718	1532	2001	1727		250.003
7060	14																																											24.1849	1490	1975	1797		250.195
7065	18																																											24.198	1556	1991	1802		250.371
7070	8																																											24.2112	1390	2021	1718		250.534
7075	5																																											24.2243	1395	2017	1726		250.713
7080	12																																											24.2374	1441	1990	1802		250.889
7085	7																																											24.2506	1520	2089	1776		251.084
7090	9																																											24.2637	1562	1996	1818		251.242
7095	10																																											24.2768	1540	2020	1726		251.413
7100	3																																											24.29	1463	2037	1790		251.589
7105	7																																											24.3031	1499	1943	1800		251.784
7110	3																																											24.3162	1437	2083	1804		251.962
7115	3																																											24.3293	1471	2026	1837		252.126
7120	6																																											24.3425	1484	2104	1793		252.304
7125	2																																											24.3556	1478	2055	1825		252.501
7130	2																																											24.3687	1554	1985	1757		252.678
7135	3																																											24.3819	1509	1966	1842		252.839
7140	2																																											24.395	1518	2075	1805		253.015
7145	4																																											24.4081	1519	1989	1772		253.206
7150	2																																											24.4213	1535	1983	1780		253.383
7155	2																																											24.4344	1451	1969	1728		253.56
7160	6																																											24.4475	1460	2024	1809		253.712
7165	1																																											24.4606	1503	2009	1677		253.901
7170	4																																											24.4738	1478	1940	1735		254.058
7175	1																																											24.4869	1495	1957	1830		254.229
7180	2																																											24.5	1488	1960	1759		254.42
7185	5																																											24.5132	1443	1889	1654		254.579
7190	1																																											24.5263	1485	1945	1678		254.778
7195	2																																											24.5394	1528	1994	1742		254.954
7200	4																																											24.5526	1435	2124	1821		255.128
7205	3																																											24.5657	1530	2077	1694		255.287
7210	0																																											24.5788	1459	2061	1736		255.481
7215	0																																											24.5919	1478	2040	1791		255.634
7220	0																																											24.6051	1504	2061	1791		255.827
7225	1																																											24.6182	1438	2083	1685		255.988
7230	2																																											24.6313	1532	1993	1752		256.162
7235	3																																											24.6445	1460	2030	1667		256.355
7240	0																																											24.6576	1507	1947	1653		256.512
7245	1																																											24.6707	1408	1955	1667		256.685
7250	1																																											24.6839	1519	1933	1666		256.874
7255	2																																											24.697	1555	1970	1720		257.032
7260	2																																											24.7101	1419	1975	1768		257.225
7265	0																																											24.7232	1456	2046	1667		257.398
7270	1																																											24.7364	1456	1926	1774		257.575
7275	2																																											24.7495	1493	1975	1712		257.732
7280	4																																											24.7626	1454	1883	1773		257.905
7285	1																																											24.7758	1458	1987	1776		258.083
7290	0																																											24.7889	1423	1958	1712		258.277
7295	2																																											24.802	1445	1896	1744		258.45
7300	0																																											24.8152	1535	1970	1799		258.611
7305	3																																											24.8283	1412	1967	1755		258.8
7310	0																																											24.8414	1489	2010	1716		258.956
7315	0																																											24.8546	1558	1940	1715		259.13
7320	2																																											24.8677	1468	1978	1645		259.327
7325	2																																											24.8808	1513	1977	1653		259.503
7330	2																																											24.8939	1532	1937	1731		259.662
7335	1																																											24.9071	1478	1854	1726		259.858
7340	3																																											24.9202	1392	2016	1728		260.039
7345	2																																											24.9333	1453	1972	1744		260.214
7350	0																																											24.9465	1544	1973	1747		260.371
7355	1																																											24.9596	1455	1988	1733		260.55
7360	2																																											24.9727	1414	1979	1715		260.722
7365	2																																											24.9859	1427	2026	1776		260.893
7370	0																																											24.999	1521	1986	1687		261.086
7375	2																																											25.0121	1447	2023	1696		261.246
7380	2																																											25.0252	1442	1937	1730		261.422
7385	3																																											25.0384	1427	2006	1834		261.601
7390	2																																											25.0515	1427	2039	1687		261.778
7395	3																																											25.0646	1519	2007	1818		261.969
7400	1																																											25.0778	1425	1973	1765		262.127
7405	4																																											25.0909	1443	2165	1766		262.299
7410	1																																											25.104	1511	2039	1787		262.487
7415	3																																											25.1172	1508	1873	1791		262.665
7420	0																																											25.1303	1450	1995	1721		262.837
7425	1																																											25.1434	1423	1940	1768		263.011
7430	1																																											25.1565	1465	1950	1812		263.168
7435	6																																											25.1697	1493	1971	1746		263.344
7440	2																																											25.1828	1485	1975	1736		263.519
7445	0																																											25.1959	1462	2006	1760		263.709
7450	3																																											25.2091	1464	1999	1754		263.883
7455	7																																											25.2222	1450	1979	1677		264.062
7460	5																																											25.2353	1444	2024	1769		264.222
7465	0																																											25.2485	1470	1975	1803		264.414
7470	3																																											25.2616	1502	2018	1827		264.573
7475	3																																											25.2747	1482	2044	1783		264.77
7480	4																																											25.2879	1440	2036	1779		264.927
7485	1																																											25.301	1417	2098	1761		265.104
7490	1																																											25.3141	1352	1999	1805		265.301
7495	2																																											25.3272	1451	2051	1819		265.459
7500	0																																											25.3404	1436	2052	1788		265.632
7505	1																																											25.3535	1467	1996	1833		265.83
7510	6																																											25.3666	1485	2007	1837		265.999
7515	3																																											25.3798	1467	2043	1739		266.155
7520	5																																											25.3929	1409	2081	1665		266.348
7525	6																																											25.406	1458	2010	1790		266.508
7530	3																																											25.4192	1412	2071	1848		266.693
7535	5																																											25.4323	1485	2020	1836		266.871
7540	5																																											25.4454	1471	2021	1820		267.046
7545	7																																											25.4585	1453	1995	1742		267.201
7550	14																																											25.4717	1448	1996	1841		267.376
7555	8																																											25.4848	1501	2067	1808		267.572
7560	9																																											25.4979	1413	1975	1818		267.747
7565	14																																											25.5111	1462	2002	1803		267.906
7570	13																																											25.5242	1451	2007	1778		268.083
7575	6																																											25.5373	1405	1992	1764		268.278
7580	12																																											25.5505	1359	2041	1788		268.453
7585	10																																											25.5636	1446	2116	1768		268.611
7590	13																																											25.5767	1476	2038	1784		268.785
7595	8																																											25.5898	1389	2035	1738		268.964
7600	15																																											25.603	1423	1988	1822		269.155
7605	12																																											25.6161	1359	2053	1733		269.316
7610	17																																											25.6292	1442	2014	1789		269.511
7615	22																																											25.6424	1443	2014	1729		269.669
7620	14																																											25.6555	1407	2030	1691		269.861
7625	17																																											25.6686	1342	2036	1763		270.034
7630	16																																											25.6818	1373	1987	1683		270.207
7635	23																																											25.6949	1375	1941	1797		270.366
7640	26																																											25.708	1410	2092	1782		270.54
7645	18																																											25.7212	1363	2104	1705		270.712
7650	32																																											25.7343	1493	2071	1747		270.888
7655	20																																											25.7474	1392	1961	1799		271.08
7660	18																																											25.7605	1397	2058	1781		271.253
7665	19																																											25.7737	1393	2027	1780		271.408
7670	18																																											25.7868	1430	2016	1811		271.58
7675	21																																											25.7999	1417	2028	1708		271.768
7680	25																																											25.8131	1439	2048	1763		271.928
7685	16																																											25.8262	1404	2006	1694		272.119
7690	21																																											25.8393	1377	2040	1748		272.275
7695	13																																											25.8525	1364	1987	1804		272.466
7700	14																																											25.8656	1432	2029	1804		272.622
7705	18																																											25.8787	1424	2015	1802		272.792
7710	13																																											25.8918	1405	2020	1818		272.967
7715	20																																											25.905	1411	2061	1770		273.142
7720	18																																											25.9181	1416	2052	1754		273.319
7725	14																																											25.9312	1425	1975	1669		273.493
7730	7																																											25.9444	1384	2080	1819		273.667
7735	9																																											25.9575	1439	2058	1801		273.837
7740	7																																											25.9706	1341	1956	1738		274.028
7745	11																																											25.9838	1409	1954	1744		274.186
7750	8																																											25.9969	1353	2061	1760		274.361
7755	4																																											26.01	1339	2009	1769		274.539
7760	6																																											26.0231	1428	2015	1747		274.718
7765	5																																											26.0363	1356	1988	1789		274.909
7770	3																																											26.0494	1334	2023	1885		275.078
7775	5																																											26.0625	1386	2006	1828		275.253
7780	4																																											26.0757	1367	1998	1748		275.425
7785	3																																											26.0888	1369	2055	1759		275.578
7790	3																																											26.1019	1277	2065	1815		275.755
7795	1																																											26.1151	1431	2098	1748		275.931
7800	5																																											26.1282	1407	2035	1789		276.104
7805	1																																											26.1413	1380	2087	1816		276.277
7810	6																																											26.1545	1434	2159	1756		276.469
7815	3																																											26.1676	1332	2160	1848		276.64
7820	1																																											26.1807	1311	1980	1839		276.798
7825	2																																											26.1938	1323	2078	1763		276.973
7830	2																																											26.207	1280	2055	1810		277.145
7835	4																																											26.2201	1354	2007	1777		277.339
7840	7																																											26.2332	1389	2116	1815		277.495
7845	7																																											26.2464	1368	2013	1843		277.688
7850	6																																											26.2595	1368	2062	1789		277.847
7855	3																																											26.2726	1335	2083	1802		278.026
7860	4																																											26.2858	1398	2028	1821		278.218
7865	3																																											26.2989	1318	2131	1867		278.377
7870	2																																											26.312	1368	2106	1829		278.569
7875	9																																											26.3251	1424	2055	1839		278.745
7880	4																																											26.3383	1391	2097	1906		278.898
7885	10																																											26.3514	1370	2083	1871		279.073
7890	8																																											26.3645	1307	2167	1836		279.262
7895	6																																											26.3777	1341	2133	1962		279.437
7900	11																																											26.3908	1364	2085	1870		279.612
7905	15																																											26.4039	1354	2173	1899		279.787
7910	9																																											26.4171	1376	2182	1973		279.946
7915	17																																											26.4302	1336	2155	1924		280.14
7920	19																																											26.4433	1349	2165	1902		280.299
7925	22																																											26.4564	1310	2227	1933		280.494
7930	20																																											26.4696	1358	2205	1846		280.654
7935	28																																											26.4827	1399	2075	1906		280.828
7940	28																																											26.4958	1377	2186	1924		281.021
7945	40																																											26.509	1288	2183	1852		281.179
7950	45																																											26.5221	1357	2201	1910		281.353
7955	47																																											26.5352	1302	2174	1928		281.527
7960	55																																											26.5484	1308	2202	1910		281.724
7965	55																																											26.5615	1360	2233	1911		281.901
7970	71																																											26.5746	1380	2121	1887		282.079
7975	78																																											26.5877	1334	2174	1857		282.237
7980	69																																											26.6009	1325	2125	1851		282.412
7985	78																																											26.614	1321	2127	1908		282.603
7990	91																																											26.6271	1346	2185	1867		282.776
7995	104																																											26.6403	1333	2276	1823		282.95
8000	97																																											26.6534	1294	2139	1876		283.122
8005	130																																											26.6665	1324	2125	1767		283.298
8010	101																																											26.6797	1377	2109	1891		283.456
8015	107																																											26.6928	1302	2116	1794		283.633
8020	125																																											26.7059	1335	2073	1832		283.806
8025	124																																											26.7191	1325	2105	1809		283.982
8030	118																																											26.7322	1322	2184	1779		284.16
8035	139																																											26.7453	1309	2210	1845		284.354
8040	128																																											26.7584	1371	2158	1835		284.516
8045	132																																											26.7716	1340	2175	1812		284.711
8050	116																																											26.7847	1304	2160	1818		284.87
8055	104																																											26.7978	1269	2136	1797		285.046
8060	126																																											26.811	1393	2138	1793		285.224
8065	95																																											26.8241	1317	2141	1790		285.397
8070	115																																											26.8372	1248	2111	1817		285.573
8075	107																																											26.8504	1306	2104	1821		285.753
8080	106																																											26.8635	1290	2051	1730		285.929
8085	109																																											26.8766	1318	2098	1730		286.104
8090	118																																											26.8897	1345	2125	1875		286.298
8095	93																																											26.9029	1219	2078	1834		286.475
8100	67																																											26.916	1270	2129	1717		286.655
8105	77																																											26.9291	1270	2117	1832		286.833
8110	95																																											26.9423	1252	2051	1816		286.99
8115	65																																											26.9554	1309	2157	1849		287.166
8120	80																																											26.9685	1264	2109	1802		287.355
8125	56																																											26.9817	1319	2017	1766		287.51
8130	39																																											26.9948	1291	2059	1801		287.685
8135	51																																											27.0079	1260	2172	1821		287.857
8140	32																																											27.021	1282	2109	1790		288.032
8145	36																																											27.0342	1288	2100	1828		288.206
8150	43																																											27.0473	1299	2126	1843		288.383
8155	36																																											27.0604	1280	2140	1847		288.572
8160	29																																											27.0736	1345	2085	1811		288.731
8165	21																																											27.0867	1323	2063	1811		288.908
8170	17																																											27.0998	1272	2096	1823		289.085
8175	15																																											27.113	1213	2122	1741		289.261
8180	6																																											27.1261	1315	2091	1826		289.437
8185	8																																											27.1392	1263	2016	1735		289.615
8190	10																																											27.1524	1260	2141	1771		289.787
8195	6																																											27.1655	1314	2026	1852		289.96
8200	9																																											27.1786	1317	2072	1830		290.134
8205	1																																											27.1917	1325	2058	1732		290.326
8210	4																																											27.2049	1315	1991	1737		290.503
8215	4																																											27.218	1200	2068	1866		290.664
8220	3																																											27.2311	1325	2027	1813		290.859
8225	4																																											27.2443	1311	2066	1804		291.013
8230	3																																											27.2574	1367	2018	1797		291.19
8235	6																																											27.2705	1239	2034	1861		291.361
8240	3																																											27.2837	1263	2074	1871		291.55
8245	4																																											27.2968	1251	2146	1814		291.725
8250	4																																											27.3099	1306	2112	1742		291.883
8255	3																																											27.323	1178	1999	1838		292.075
8260	2																																											27.3362	1287	2069	1863		292.232
8265	3																																											27.3493	1313	2054	1825		292.406
8270	4																																											27.3624	1236	2085	1768		292.582
8275	2																																											27.3756	1229	2097	1819		292.757
8280	5																																											27.3887	1306	2038	1841		292.951
8285	2																																											27.4018	1282	2058	1771		293.108
8290	1																																											27.415	1251	2130	1762		293.283
8295	3																																											27.4281	1292	2083	1800		293.479
8300	1																																											27.4412	1230	2097	1814		293.637
8305	0																																											27.4543	1268	2013	1778		293.828
8310	2																																											27.4675	1315	2066	1877		293.989
8315	4																																											27.4806	1278	2057	1871		294.184
8320	0																																											27.4937	1244	2113	1848		294.339
8325	3																																											27.5069	1251	2073	1849		294.531
8330	5																																											27.52	1271	2054	1783		294.692
8335	2																																											27.5331	1280	2105	1863		294.868
8340	1																																											27.5463	1197	2071	1779		295.043
8345	1																																											27.5594	1201	2033	1793		295.216
8350	3																																											27.5725	1256	2122	1861		295.397
8355	0																																											27.5857	1293	2162	1824		295.586
8360	2																																											27.5988	1277	2049	1882		295.74
8365	3																																											27.6119	1267	2100	1771		295.913
8370	1																																											27.625	1248	2101	1711		296.105
8375	2																																											27.6382	1244	2071	1783		296.26
8380	0																																											27.6513	1233	2137	1831		296.45
8385	0																																											27.6644	1198	2141	1834		296.605
8390	6																																											27.6776	1250	2041	1815		296.779
8395	1																																											27.6907	1222	2055	1805		296.954
8400	1																																											27.7038	1252	2000	1787		297.123
8405	2																																											27.717	1296	2095	1753		297.314
8410	0																																											27.7301	1250	2092	1827		297.472
8415	5																																											27.7432	1275	2061	1907		297.646
8420	3																																											27.7563	1245	2052	1841		297.82
8425	0																																											27.7695	1254	2134	1822		297.999
8430	1																																											27.7826	1180	2175	1847		298.174
8435	1																																											27.7957	1227	2096	1859		298.349
8440	2																																											27.8089	1170	2085	1765		298.524
8445	0																																											27.822	1217	2041	1794		298.698
8450	1																																											27.8351	1254	2089	1822		298.868
8455	2																																											27.8483	1176	2148	1805		299.061
8460	0																																											27.8614	1177	2235	1877		299.234
8465	1																																											27.8745	1276	2071	1866		299.391
8470	1																																											27.8876	1194	2095	1862		299.582
8475	3																																											27.9008	1212	2060	1776		299.74
8480	2																																											27.9139	1240	2149	1823		299.913
8485	1																																											27.927	1186	2162	1873		300.104
8490	2																																											27.9402	1204	2072	1826		300.258
8495	4																																											27.9533	1159	2219	1861		300.431
8500	2																																											27.9664	1192	2128	1795		300.603
8505	1																																											27.9796	1244	2074	1883		300.793
8510	2																																											27.9927	1224	2060	1849		300.966
8515	2																																											28.0058	1217	2224	1834		301.12
8520	0																																											28.019	1181	2133	1777		301.292
8525	2																																											28.0321	1160	2199	1935		301.468
8530	0																																											28.0452	1203	2107	1820		301.643
8535	2																																											28.0583	1201	2167	1803		301.813
8540	1																																											28.0715	1226	2162	1904		301.99
8545	2																																											28.0846	1193	2147	1842		302.165
8550	3																																											28.0977	1135	2134	1875		302.341
8555	2																																											28.1109	1215	2131	1863		302.531
8560	2																																											28.124	1214	2074	1797		302.708
8565	1																																											28.1371	1223	2110	1947		302.862
8570	4																																											28.1503	1201	2190	1873		303.058
8575	2																																											28.1634	1235	2160	1883		303.213
8580	3																																											28.1765	1168	2102	1872		303.392
8585	2																																											28.1896	1245	2056	1852		303.569
8590	2																																											28.2028	1184	2072	1964		303.744
8595	1																																											28.2159	1204	2084	1856		303.934
8600	0																																											28.229	1152	2080	1790		304.09
8605	1																																											28.2422	1188	2188	1849		304.265
8610	2																																											28.2553	1159	2137	1854		304.458
8615	1																																											28.2684	1127	2123	1850		304.635
8620	1																																											28.2816	1158	2162	1827		304.789
8625	0																																											28.2947	1197	2105	1831		304.965
8630	1																																											28.3078	1110	2174	1870		305.138
8635	3																																											28.3209	1184	2111	1863		305.327
8640	3																																											28.3341	1178	2045	1781		305.485
8645	2																																											28.3472	1205	2060	1912		305.678
8650	5																																											28.3603	1187	2060	1923		305.832
8655	1																																											28.3735	1216	2161	1956		306.022
8660	2																																											28.3866	1173	2104	1882		306.195
8665	2																																											28.3997	1188	2125	1746		306.352
8670	5																																											28.4129	1207	2205	1883		306.528
8675	1																																											28.426	1180	2123	1852		306.707
8680	3																																											28.4391	1192	2093	1861		306.881
8685	2																																											28.4523	1237	2170	1859		307.056
8690	2																																											28.4654	1155	2043	1793		307.229
8695	3																																											28.4785	1162	2148	1969		307.401
8700	1																																											28.4916	1191	2110	1914		307.591
8705	3																																											28.5048	1181	2096	1787		307.751
8710	4																																											28.5179	1123	2157	1818		307.923
8715	2																																											28.531	1118	2111	1827		308.098
8720	4																																											28.5442	1179	2205	1769		308.289
8725	3																																											28.5573	1164	2109	1863		308.465
8730	1																																											28.5704	1132	2157	1872		308.637
8735	2																																											28.5836	1181	2187	1841		308.794
8740	3																																											28.5967	1160	2217	1836		308.983
8745	2																																											28.6098	1208	2164	1899		309.161
8750	5																																											28.6229	1223	2161	1917		309.319
8755	5																																											28.6361	1170	2124	1902		309.491
8760	4																																											28.6492	1083	2152	1859		309.668
8765	2																																											28.6623	1125	2108	1852		309.846
8770	4																																											28.6755	1153	2210	1865		310.018
8775	2																																											28.6886	1159	2149	1812		310.192
8780	2																																											28.7017	1208	2199	1861		310.366
8785	6																																											28.7149	1155	2108	1859		310.556
8790	4																																											28.728	1157	2182	1855		310.712
8795	7																																											28.7411	1155	2104	1868		310.885
8800	7																																											28.7542	1163	2124	1833		311.079
8805	7																																											28.7674	1180	2142	1802		311.243
8810	8																																											28.7805	1121	2100	1815		311.438
8815	8																																											28.7936	1190	2187	1846		311.594
8820	14																																											28.8068	1176	2150	1874		311.771
8825	15																																											28.8199	1127	2218	1835		311.964
8830	10																																											28.833	1191	2126	1831		312.116
8835	11																																											28.8462	1116	2189	1850		312.305
8840	11																																											28.8593	1145	2087	1880		312.477
8845	12																																											28.8724	1145	2128	1813		312.632
8850	17																																											28.8855	1151	2186	1826		312.802
8855	18																																											28.8987	1084	2126	1721		312.992
8860	15																																											28.9118	1093	2123	1890		313.149
8865	14																																											28.9249	1102	2126	1842		313.321
8870	15																																											28.9381	1127	2190	1850		313.515
8875	12																																											28.9512	1105	2203	1891		313.675
8880	15																																											28.9643	1144	2155	1921		313.87
8885	27																																											28.9775	1140	2140	1847		314.028
8890	23																																											28.9906	1096	2241	1851		314.201
8895	18																																											29.0037	1108	2053	1803		314.392
8900	23																																											29.0169	1139	2126	1853		314.563
8905	19																																											29.03	1115	2216	1942		314.737
8910	19																																											29.0431	1098	2144	1813		314.892
8915	24																																											29.0562	1040	2117	1835		315.071
8920	22																																											29.0694	1150	2191	1848		315.245
8925	26																																											29.0825	1071	2143	1940		315.434
8930	18																																											29.0956	1102	2148	1845		315.592
8935	18																																											29.1088	1110	2177	1894		315.769
8940	11																																											29.1219	1111	2163	1959		315.96
8945	12																																											29.135	1126	2190	1828		316.115
8950	14																																											29.1482	1117	2231	1824		316.29
8955	20																																											29.1613	1097	2192	1854		316.459
8960	13																																											29.1744	1114	2157	1876		316.644
8965	13																																											29.1875	1037	2119	1856		316.819
8970	13																																											29.2007	1119	2189	1842		316.975
8975	10																																											29.2138	1127	2146	1803		317.169
8980	10																																											29.2269	1150	2194	1923		317.327
8985	13																																											29.2401	1057	2152	1878		317.523
8990	12																																											29.2532	1161	2121	1903		317.68
8995	4																																											29.2663	1199	2236	1860		317.856
9000	3																																											29.2795	1091	2154	1876		318.031
9005	10																																											29.2926	1114	2214	1859		318.209
9010	5																																											29.3057	1157	2213	1986		318.384
9015	6																																											29.3188	1091	2229	1890		318.557
9020	8																																											29.332	1099	2202	2002		318.748
9025	2																																											29.3451	1140	2178	1936		318.921
9030	1																																											29.3582	1076	2188	1947		319.074
9035	2																																											29.3714	1069	2264	1945		319.261
9040	4																																											29.3845	1131	2172	1944		319.435
9045	4																																											29.3976	1126	2185	1953		319.59
9050	2																																											29.4108	1045	2270	1900		319.765
9055	1																																											29.4239	1087	2250	2031		319.939
9060	4																																											29.437	1092	2158	1930		320.115
9065	1																																											29.4502	1157	2303	1991		320.287
9070	1																																											29.4633	1036	2305	1951		320.481
9075	2																																											29.4764	1071	2136	1911		320.636
9080	4																																											29.4895	1006	2217	1945		320.808
9085	0																																											29.5027	1064	2094	1906		320.981
9090	0																																											29.5158	1038	2254	1950		321.173
9095	3																																											29.5289	1008	2214	1936		321.331
9100	2																																											29.5421	1135	2202	1852		321.523
9105	0																																											29.5552	1127	2208	1898		321.694
9110	0																																											29.5683	1055	2179	1968		321.852
9115	1																																											29.5815	1052	2285	1900		322.026
9120	4																																											29.5946	1077	2198	1980		322.216
9125	2																																											29.6077	1034	2256	1795		322.374
9130	0																																											29.6208	1068	2289	1824		322.572
9135	1																																											29.634	1106	2252	1824		322.748
9140	2																																											29.6471	1099	2254	1877		322.906
9145	0																																											29.6602	1029	2205	1831		323.097
9150	2																																											29.6734	977	2186	1938		323.267
9155	0																																											29.6865	1083	2213	1893		323.424
9160	3																																											29.6996	1012	2260	1930		323.599
9165	1																																											29.7128	1075	2263	1846		323.771
9170	1																																											29.7259	1053	2192	1860		323.947
9175	0																																											29.739	1086	2176	1873		324.125
9180	0																																											29.7521	1051	2195	1813		324.319
9185	0																																											29.7653	1052	2309	1864		324.49
9190	1																																											29.7784	1041	2259	1879		324.647
9195	0																																											29.7915	1044	2195	1879		324.822
9200	0																																											29.8047	1043	2111	1791		324.995
9205	0																																											29.8178	1047	2262	1958		325.19
9210	2																																											29.8309	1045	2227	1822		325.347
9215	1																																											29.8441	1070	2178	1864		325.525
9220	0																																											29.8572	1064	2123	1898		325.698
9225	1																																											29.8703	1016	2193	1880		325.87
9230	1																																											29.8835	1032	2199	1919		326.046
9235	2																																											29.8966	1057	2224	1865		326.235
9240	0																																											29.9097	1077	2141	1879		326.389
9245	1																																											29.9228	1088	2243	1908		326.562
9250	1																																											29.936	1032	2109	1831		326.737
9255	0																																											29.9491	982	2212	1843		326.908
9260	2																																											29.9622	1063	2245	1912		327.081
9265	0																																											29.9754	1041	2234	1873		327.256
9270	0																																											29.9885	1018	2155	1840		327.43
9275	1																																											30.0016	981	2167	1819		327.606
9280	1																																											30.0148	1050	2213	1831		327.782
9285	0																																											30.0279	1036	2120	1872		327.979
9290	0																																											30.041	1105	2108	1902		328.138
9295	0																																											30.0541	1113	2172	1863		328.317
9300	2																																											30.0673	953	2198	1878		328.491
9305	1																																											30.0804	1077	2393	1929		328.663
9310	2																																											30.0935	1036	2219	1890		328.852
9315	2																																											30.1067	1052	2224	1858		329.023
9320	1																																											30.1198	1098	2243	1959		329.181
9325	1																																											30.1329	1075	2204	1905		329.372
9330	2																																											30.1461	1041	2260	1857		329.529
9335	1																																											30.1592	1029	2233	1932		329.722
9340	0																																											30.1723	995	2220	1925		329.879
9345	2																																											30.1854	1034	2265	1894		330.065
9350	1																																											30.1986	1024	2250	1828		330.242
9355	1																																											30.2117	999	2342	1889		330.417
9360	0																																											30.2248	1026	2237	1862		330.578
9365	0																																											30.238	1057	2263	1919		330.772
9370	1																																											30.2511	1034	2175	1931		330.93
9375	1																																											30.2642	1028	2256	2015		331.106
9380	1																																											30.2774	1066	2178	1895		331.279
9385	2																																											30.2905	1001	2225	1859		331.466
9390	0																																											30.3036	983	2186	1994		331.638
9395	1																																											30.3168	991	2217	1943		331.813
9400	1																																											30.3299	989	2246	1845		331.989
9405	1																																											30.343	1060	2244	1929		332.163
9410	0																																											30.3561	986	2173	1960		332.327
9415	0																																											30.3693	955	2164	1933		332.503
9420	0																																											30.3824	974	2214	1985		332.678
9425	0																																											30.3955	1001	2260	1922		332.867
9430	1																																											30.4087	1027	2244	1905		333.026
9435	1																																											30.4218	1012	2270	1871		333.2
9440	0																																											30.4349	1006	2260	1947		333.391
9445	2																																											30.4481	1031	2286	1973		333.549
9450	0																																											30.4612	1029	2232	1917		333.725
9455	0																																											30.4743	963	2226	1980		333.918
9460	1																																											30.4874	1010	2286	1970		334.09
9465	2																																											30.5006	1042	2193	1857		334.27
9470	1																																											30.5137	953	2243	1839		334.447
9475	0																																											30.5268	973	2283	1852		334.605
9480	0																																											30.54	1007	2151	1897		334.782
9485	0																																											30.5531	944	2285	1938		334.957
9490	1																																											30.5662	976	2251	1860		335.145
9495	1																																											30.5794	1050	2165	1911		335.3
9500	0																																											30.5925	1014	2219	1844		335.488
9505	0																																											30.6056	992	2262	1927		335.645
9510	1																																											30.6187	1016	2207	1917		335.82
9515	0																																											30.6319	1007	2198	1868		335.998
9520	0																																											30.645	1047	2368	1785		336.176
9525	1																																											30.6581	1011	2271	1828		336.355
9530	0																																											30.6713	978	2222	1866		336.533
9535	0																																											30.6844	961	2269	1901		336.707
9540	1																																											30.6975	1035	2208	1903		336.899
9545	1																																											30.7107	956	2152	1833		337.055
9550	0																																											30.7238	1023	2180	1874		337.227
9555	2																																											30.7369	1004	2216	1835		337.399
9560	0																																											30.75	1072	2259	1850		337.573
9565	1																																											30.7632	1033	2304	1904		337.763
9570	0																																											30.7763	992	2211	1891		337.917
9575	1																																											30.7894	1009	2237	1927		338.091
9580	1																																											30.8026	946	2175	1890		338.267
9585	0																																											30.8157	1027	2269	1859		338.459
9590	1																																											30.8288	945	2262	1876		338.617
9595	2																																											30.842	1004	2276	1906		338.81
9600	2																																											30.8551	967	2247	1896		338.965
9605	1																																											30.8682	986	2296	1841		339.152
9610	0																																											30.8814	978	2355	1827		339.309
9615	0																																											30.8945	955	2151	1844		339.484
9620	1																																											30.9076	1023	2205	1905		339.675
9625	1																																											30.9207	1043	2251	1924		339.85
9630	0																																											30.9339	955	2188	1873		340.007
9635	1																																											30.947	989	2190	1883		340.182
9640	0																																											30.9601	1018	2219	1973		340.372
9645	0																																											30.9733	1017	2202	1811		340.527
9650	0																																											30.9864	983	2255	1948		340.7
9655	1																																											30.9995	1015	2254	1800		340.876
9660	1																																											31.0127	975	2285	1808		341.066
9665	1																																											31.0258	995	2208	1877		341.22
9670	0																																											31.0389	961	2281	1900		341.414
9675	1																																											31.052	1012	2246	1896		341.591
9680	0																																											31.0652	986	2130	1915		341.75
9685	3																																											31.0783	1045	2237	1861		341.925
9690	1																																											31.0914	980	2243	1893		342.118
[truncated: 2,107 more rows]
[truncated: 9 more columns]

## Sheet: Fig. 3
Fig. 3 Biocompatibility and targeting of probes at cellular level
(a) Hydrodynamic particle sizes of PCoA@M along with time in different media
	Size (nm)
	PBS					DMEM					DMEM+50% FBS
Time (d)	#1	#2	#3		Time (d)	#1	#2	#3		Time (d)	#1	#2	#3
0	245	255	280		0	258	267	239		0	270	249	288
1	238	275	312		1	245	265	240		1	279	303	259
2	270	310	325		2	250	276	221		2	270	307	245
3	280	270	305		3	260	287	249		3	287	260	231
4	265	301	350		4	258	294	228		4	236	202	193
5	227	245	251		5	215	285	207		5	245	260	214
6	210	241	270		6	303	280	258		6	231	267	296
7	270	310	332		7	286	308	246		7	289	300	328
8	202	242	285		8	280	256	232		8	258	297	316
(b) the hemolysis rates of erythrocytes after incubation with different concentrations of probe
	Hemolysis Ratio (%)
	6h
	#1	#2	#3
H2O	100	100	100
PBS	0	0	0
0.05 mg/mL	3.64	5.04	2.05
0.1 mg/mL	3.95	7.15	3.97
0.2 mg/mL	5.67	8.77	7.03
0.4 mg/mL	5.15	4	5.14
0.8 mg/mL	4.35	5.79	5.93
1.6 mg/mL	6.34	7.68	4.66
(c) CCK-8 cytotoxicities of 4T1 and C26 cells incubated with different concentrations of PCo@M
	Cell Viability (%)
	4T1 cells
	#1	#2	#3	#4	#5	#6
0	1	1	1	1	1	1
0.008 mg/mL	0.97	0.98	0.982	0.9781	0.98	1.0993
0.016 mg/mL	0.951	0.94	0.966	1.0498	0.999	0.957
0.032 mg/mL	0.8913	0.95	0.912	0.918	0.977	0.961
0.063 mg/mL	0.878	0.8908	0.923	0.923	0.926	0.923
0.13 mg/mL	0.854	0.867	0.897	0.8908	0.902	0.8903
0.25 mg/mL	0.901	0.932	0.867	0.866	0.943	0.922
0.5 mg/mL	0.7506	0.8257	0.8976	0.815	0.836	0.8501
1 mg/mL	0.566	0.624	0.623	0.668	0.672	0.604
(d) survival rates of 4T1 cells incubated and treated with different probes
	Control							NIR							P@M							P@M+NIR							P@M/Co+NIR							PCo@M+NIR							PCoA@D+NIR
	#1	#2	#3	#4	#5	#6		#1	#2	#3	#4	#5	#6		#1	#2	#3	#4	#5	#6		#1	#2	#3	#4	#5	#6		#1	#2	#3	#4	#5	#6		#1	#2	#3	#4	#5	#6		#1	#2	#3	#4	#5	#6
	0.999	1	0.993	0.983	1.023	0.994		0.996	0.954	0.987	1.016	0.994	0.96
PDA(64) Co(160) ADT(8)															0.881	0.897	0.912	0.953	0.897	0.904		0.654	0.66	0.663	0.642	0.613	0.645		0.432	0.456	0.443	0.435	0.453	0.412		0.456	0.465	0.414	0.475	0.476	0.487		0.627	0.667	0.74	0.61	0.623	0.675
µg/mL
[truncated: 6 more columns]

## Sheet: Fig. 4
Fig. 4 Therapeutic effects of probes at the cellular level.
(a) cumulative release of cobalt ions at different times and pH
	Cumulative release (%)
	pH 5.5				pH 6.0				pH 7.2
Time (h)	#1	#2	#3		#1	#2	#3		#1	#2	#3
0	0	0	0		0	0	0		0	0	0
0.1	0.085	0.089	0.079		0.068	0.065	0.073		0.015	0.014	0.0199
1	0.218	0.211	0.223		0.145	0.153	0.124		0.0234	0.0204	0.0216
2	0.287	0.274	0.299		0.186	0.223	0.242		0.0259	0.0277	0.0263
4	0.321	0.367	0.388		0.286	0.297	0.277		0.0209	0.0213	0.0214
6	0.418	0.435	0.398		0.345	0.366	0.328		0.0223	0.0215	0.0234
8	0.469	0.479	0.509		0.423	0.445	0.389		0.025	0.0263	0.0243
12	0.547	0.559	0.568		0.458	0.479	0.523		0.0263	0.0263	0.0258
24	0.687	0.685	0.688		0.567	0.568	0.501		0.0321	0.0341	0.0267
48	0.706	0.767	0.798		0.602	0.597	0.633		0.032	0.048	0.028
(b) absorption spectra of ADT drugs released at different time points											(c) CCK-8 cytotoxicities of 4T1 and C26 cells incubated with different concentrations of H2S
	Absorbance Intensity (a.u.)											Cell Viability (%)
Wavelength (nm)	96 h	72 h	24 h	12 h	8 h	4 h	2 h	1 h	10 min			4T1 cells
380	1.031	1.018	0.796	0.434	0.335	0.224	0.149	0.107	0.016
380.5	1.003	0.997	0.778	0.428	0.325	0.218	0.144	0.104	0.016			#1	#2	#3	#4	#5	#6
381	0.985	0.97	0.759	0.416	0.32	0.212	0.141	0.104	0.014		0 μM	1	1	1	1	1	1
381.5	0.968	0.96	0.746	0.405	0.315	0.208	0.139	0.098	0.013		0.75 μM	1.067	1.065	1.023	0.998	1.123	1.098
382	0.95	0.938	0.727	0.4	0.311	0.205	0.137	0.099	0.012		1.5 μM	1.056	1.0578	1.07	1.087	1.199	0.977
382.5	0.928	0.926	0.718	0.391	0.302	0.2	0.133	0.098	0.01		3 μM	1.072	1.087	1.089	1.097	1.1	1.054
383	0.907	0.906	0.705	0.385	0.297	0.193	0.134	0.093	0.012		6 μM	1.11	1.09	1.113	1.096	1.126	1.097
383.5	0.898	0.89	0.693	0.38	0.291	0.192	0.128	0.093	0.01		12 μM	1.135	1.146	1.109	1.148	1.124	1.137
384	0.882	0.874	0.681	0.373	0.288	0.189	0.126	0.09	0.007		24 μM	1.225	1.224	1.209	1.198	1.211	1.189
384.5	0.876	0.861	0.672	0.366	0.283	0.186	0.123	0.094	0.006		48 μM	1.235	1.232	1.207	1.222	1.212	1.228
385	0.863	0.86	0.666	0.362	0.282	0.182	0.126	0.092	0.008		96 μM	1.243	1.239	1.254	1.232	1.232	1.245
385.5	0.855	0.852	0.659	0.357	0.278	0.185	0.119	0.09	0.008		192 μM	1.267	1.276	1.271	1.281	1.29	1.277
386	0.85	0.844	0.654	0.359	0.276	0.183	0.118	0.089	0.009		230 μM	1.287	1.282	1.275	1.279	1.281	1.272
386.5	0.846	0.837	0.651	0.355	0.273	0.181	0.118	0.09	0.004		394 μM	0.901	0.889	0.908	0.895	0.898	0.912
387	0.842	0.833	0.651	0.355	0.27	0.18	0.116	0.089	0.007		461 μM	0.834	0.876	0.812	0.834	0.837	0.801
387.5	0.834	0.832	0.643	0.35	0.271	0.178	0.117	0.089	0.007		768 μM	0.712	0.71	0.7	0.698	0.708	0.693
388	0.834	0.828	0.643	0.351	0.271	0.178	0.118	0.086	0.006		922 μM	0.608	0.585	0.612	0.633	0.601	0.58
388.5	0.832	0.829	0.646	0.35	0.272	0.179	0.119	0.086	0.006		1536 μM	0.517	0.509	0.512	0.499	0.478	0.495
389	0.836	0.829	0.642	0.353	0.273	0.183	0.119	0.089	0.006		1843 μM	0.42	0.412	0.415	0.436	0.436	0.425
389.5	0.836	0.833	0.645	0.353	0.274	0.18	0.117	0.088	0.006
390	0.838	0.833	0.65	0.354	0.273	0.179	0.122	0.09	0.008
390.5	0.839	0.837	0.653	0.356	0.273	0.182	0.122	0.089	0.007
391	0.844	0.839	0.655	0.357	0.276	0.182	0.121	0.089	0.009
391.5	0.854	0.847	0.661	0.362	0.279	0.184	0.121	0.091	0.01
392	0.863	0.858	0.665	0.362	0.28	0.184	0.125	0.089	0.011
392.5	0.869	0.864	0.671	0.366	0.283	0.185	0.122	0.092	0.01
393	0.878	0.869	0.678	0.368	0.285	0.189	0.127	0.09	0.009
393.5	0.884	0.877	0.686	0.376	0.287	0.19	0.129	0.092	0.007
394	0.894	0.888	0.691	0.377	0.29	0.192	0.128	0.093	0.011
394.5	0.907	0.899	0.699	0.382	0.295	0.195	0.131	0.096	0.008
395	0.917	0.906	0.709	0.386	0.299	0.198	0.133	0.096	0.011
395.5	0.929	0.92	0.715	0.392	0.303	0.2	0.131	0.098	0.01
396	0.938	0.931	0.727	0.395	0.308	0.206	0.136	0.1	0.011
396.5	0.958	0.949	0.737	0.401	0.312	0.207	0.139	0.1	0.014
397	0.966	0.962	0.746	0.41	0.316	0.209	0.141	0.102	0.014
397.5	0.979	0.973	0.761	0.415	0.321	0.213	0.141	0.102	0.014
398	0.99	0.988	0.766	0.419	0.327	0.218	0.146	0.105	0.016
398.5	1.01	1.001	0.782	0.426	0.331	0.217	0.147	0.103	0.016
399	1.017	1.016	0.795	0.429	0.335	0.219	0.148	0.105	0.017
399.5	1.039	1.032	0.802	0.441	0.339	0.221	0.149	0.106	0.019
400	1.053	1.047	0.817	0.448	0.345	0.228	0.155	0.109	0.018
400.5	1.07	1.059	0.827	0.454	0.35	0.231	0.156	0.108	0.017
401	1.083	1.075	0.841	0.459	0.355	0.236	0.16	0.112	0.018
401.5	1.101	1.091	0.853	0.465	0.361	0.238	0.163	0.114	0.018
402	1.117	1.108	0.868	0.471	0.368	0.241	0.164	0.115	0.017
402.5	1.128	1.122	0.881	0.481	0.374	0.243	0.169	0.116	0.02
403	1.15	1.145	0.89	0.488	0.375	0.249	0.17	0.118	0.02
403.5	1.169	1.156	0.903	0.493	0.382	0.252	0.173	0.12	0.021
404	1.183	1.176	0.921	0.5	0.389	0.255	0.175	0.121	0.024
404.5	1.195	1.191	0.929	0.508	0.394	0.257	0.178	0.124	0.025
405	1.218	1.209	0.942	0.514	0.397	0.263	0.18	0.125	0.025
405.5	1.233	1.231	0.955	0.525	0.403	0.267	0.184	0.125	0.025
406	1.25	1.24	0.968	0.527	0.413	0.271	0.189	0.129	0.027
406.5	1.27	1.263	0.984	0.537	0.415	0.277	0.192	0.128	0.028
407	1.282	1.275	0.994	0.544	0.421	0.281	0.194	0.132	0.029
407.5	1.299	1.292	1.007	0.551	0.427	0.282	0.196	0.132	0.029
408	1.309	1.304	1.018	0.557	0.433	0.284	0.198	0.134	0.026
408.5	1.329	1.32	1.033	0.563	0.438	0.289	0.202	0.135	0.027
409	1.348	1.338	1.046	0.572	0.442	0.292	0.2	0.137	0.031
409.5	1.365	1.357	1.059	0.579	0.45	0.296	0.206	0.139	0.03
410	1.388	1.372	1.072	0.587	0.456	0.299	0.209	0.141	0.033
410.5	1.399	1.394	1.082	0.595	0.461	0.302	0.213	0.141	0.032
411	1.417	1.401	1.094	0.601	0.467	0.307	0.216	0.144	0.034
411.5	1.427	1.419	1.107	0.605	0.472	0.311	0.216	0.145	0.034
412	1.449	1.43	1.121	0.609	0.475	0.313	0.219	0.147	0.035
412.5	1.461	1.449	1.131	0.618	0.483	0.314	0.221	0.151	0.036
413	1.476	1.47	1.142	0.623	0.487	0.319	0.225	0.152	0.037
413.5	1.485	1.483	1.155	0.626	0.491	0.319	0.227	0.153	0.037
414	1.499	1.483	1.162	0.635	0.495	0.327	0.231	0.153	0.038
414.5	1.515	1.5	1.174	0.643	0.504	0.328	0.231	0.155	0.038
415	1.537	1.517	1.185	0.646	0.507	0.332	0.235	0.154	0.037
415.5	1.542	1.534	1.198	0.655	0.512	0.333	0.236	0.157	0.04
416	1.554	1.538	1.206	0.659	0.513	0.338	0.236	0.156	0.039
416.5	1.567	1.556	1.22	0.665	0.521	0.34	0.241	0.161	0.043
417	1.581	1.57	1.225	0.665	0.524	0.343	0.239	0.158	0.042
417.5	1.595	1.575	1.232	0.675	0.527	0.343	0.241	0.162	0.042
418	1.605	1.584	1.244	0.679	0.533	0.347	0.245	0.163	0.044
418.5	1.613	1.603	1.254	0.687	0.534	0.349	0.248	0.165	0.044
419	1.631	1.618	1.261	0.689	0.538	0.353	0.251	0.167	0.044
419.5	1.636	1.62	1.263	0.695	0.543	0.357	0.253	0.168	0.044
420	1.645	1.631	1.275	0.697	0.547	0.358	0.254	0.169	0.046
420.5	1.654	1.645	1.285	0.702	0.549	0.359	0.255	0.167	0.045
421	1.663	1.643	1.291	0.707	0.555	0.361	0.257	0.169	0.045
421.5	1.67	1.662	1.297	0.713	0.554	0.364	0.257	0.169	0.045
422	1.683	1.664	1.302	0.716	0.556	0.363	0.257	0.171	0.046
422.5	1.696	1.679	1.31	0.717	0.561	0.365	0.26	0.171	0.046
423	1.695	1.686	1.316	0.723	0.564	0.367	0.261	0.171	0.046
423.5	1.709	1.69	1.325	0.725	0.567	0.37	0.263	0.173	0.049
424	1.717	1.702	1.329	0.729	0.568	0.372	0.264	0.173	0.048
424.5	1.724	1.706	1.329	0.73	0.567	0.372	0.265	0.173	0.048
425	1.722	1.714	1.336	0.731	0.571	0.373	0.264	0.174	0.047
425.5	1.724	1.715	1.34	0.734	0.575	0.375	0.265	0.175	0.046
426	1.735	1.716	1.342	0.737	0.576	0.376	0.268	0.177	0.048
426.5	1.742	1.724	1.346	0.736	0.576	0.377	0.265	0.176	0.048
427	1.737	1.727	1.35	0.741	0.579	0.378	0.268	0.176	0.049
427.5	1.743	1.73	1.355	0.743	0.579	0.378	0.268	0.179	0.046
428	1.743	1.732	1.358	0.746	0.582	0.379	0.269	0.177	0.047
428.5	1.752	1.74	1.356	0.745	0.581	0.378	0.269	0.178	0.049
429	1.758	1.741	1.355	0.743	0.582	0.378	0.27	0.178	0.05
429.5	1.758	1.745	1.359	0.748	0.582	0.381	0.269	0.178	0.049
430	1.753	1.736	1.36	0.746	0.583	0.38	0.272	0.177	0.05
430.5	1.754	1.74	1.362	0.748	0.582	0.381	0.27	0.178	0.05
431	1.755	1.743	1.365	0.745	0.583	0.383	0.272	0.178	0.05
431.5	1.75	1.739	1.364	0.748	0.584	0.381	0.272	0.177	0.051
432	1.759	1.741	1.36	0.744	0.584	0.382	0.27	0.176	0.051
432.5	1.759	1.738	1.358	0.743	0.582	0.381	0.271	0.175	0.05
433	1.751	1.736	1.357	0.743	0.581	0.379	0.271	0.177	0.048
433.5	1.751	1.729	1.355	0.743	0.581	0.376	0.268	0.177	0.047
434	1.738	1.734	1.353	0.74	0.578	0.378	0.267	0.176	0.047
434.5	1.737	1.729	1.348	0.74	0.578	0.376	0.267	0.175	0.048
435	1.735	1.717	1.346	0.739	0.576	0.376	0.267	0.177	0.048
435.5	1.729	1.711	1.342	0.733	0.575	0.376	0.266	0.175	0.049
436	1.727	1.724	1.34	0.732	0.571	0.374	0.266	0.175	0.048
436.5	1.72	1.706	1.331	0.731	0.571	0.373	0.265	0.174	0.048
437	1.714	1.7	1.329	0.726	0.568	0.37	0.263	0.175	0.049
437.5	1.703	1.688	1.321	0.724	0.564	0.367	0.262	0.174	0.047
438	1.689	1.673	1.311	0.717	0.562	0.367	0.259	0.171	0.045
438.5	1.688	1.666	1.309	0.716	0.561	0.365	0.258	0.171	0.045
439	1.681	1.665	1.299	0.714	0.556	0.362	0.258	0.169	0.046
439.5	1.668	1.655	1.291	0.71	0.554	0.362	0.256	0.17	0.046
440	1.654	1.642	1.285	0.705	0.551	0.359	0.255	0.169	0.046
440.5	1.652	1.634	1.277	0.7	0.546	0.358	0.255	0.169	0.044
441	1.635	1.627	1.272	0.694	0.541	0.355	0.25	0.167	0.043
441.5	1.626	1.614	1.259	0.688	0.539	0.352	0.249	0.165	0.044
442	1.611	1.603	1.249	0.684	0.535	0.348	0.246	0.164	0.043
442.5	1.598	1.589	1.237	0.679	0.531	0.345	0.243	0.163	0.042
443	1.588	1.575	1.229	0.673	0.525	0.34	0.242	0.161	0.04
443.5	1.576	1.559	1.222	0.666	0.52	0.338	0.242	0.159	0.041
444	1.557	1.552	1.21	0.66	0.517	0.338	0.238	0.158	0.038
444.5	1.545	1.534	1.198	0.652	0.509	0.335	0.234	0.155	0.038
445	1.53	1.518	1.188	0.648	0.506	0.332	0.232	0.156	0.037
445.5	1.519	1.499	1.174	0.644	0.499	0.33	0.23	0.153	0.037
446	1.499	1.49	1.163	0.635	0.495	0.325	0.228	0.152	0.036
446.5	1.484	1.47	1.144	0.629	0.49	0.321	0.225	0.151	0.035
447	1.467	1.456	1.138	0.622	0.486	0.318	0.221	0.15	0.034
447.5	1.458	1.447	1.128	0.616	0.48	0.315	0.22	0.148	0.033
448	1.438	1.432	1.12	0.611	0.475	0.311	0.218	0.147	0.034
448.5	1.427	1.414	1.105	0.603	0.469	0.308	0.214	0.146	0.032
449	1.406	1.395	1.089	0.595	0.462	0.305	0.211	0.144	0.032
449.5	1.39	1.375	1.077	0.589	0.457	0.297	0.208	0.142	0.029
450	1.376	1.361	1.06	0.582	0.452	0.295	0.206	0.14	0.03
450.5	1.35	1.342	1.045	0.572	0.445	0.291	0.204	0.138	0.029
451	1.334	1.323	1.029	0.564	0.437	0.289	0.199	0.136	0.028
451.5	1.316	1.307	1.016	0.555	0.431	0.284	0.196	0.135	0.027
452	1.294	1.288	1.005	0.549	0.427	0.28	0.193	0.132	0.025
452.5	1.278	1.27	0.989	0.543	0.42	0.276	0.191	0.13	0.025
453	1.262	1.253	0.977	0.536	0.413	0.273	0.188	0.13	0.024
453.5	1.247	1.237	0.962	0.528	0.408	0.268	0.185	0.128	0.023
454	1.223	1.217	0.95	0.521	0.403	0.265	0.181	0.126	0.023
454.5	1.208	1.194	0.934	0.511	0.395	0.261	0.179	0.124	0.022
455	1.188	1.18	0.92	0.502	0.389	0.257	0.175	0.122	0.02
455.5	1.174	1.161	0.906	0.493	0.382	0.252	0.171	0.121	0.021
456	1.149	1.138	0.89	0.486	0.375	0.248	0.168	0.118	0.019
456.5	1.134	1.123	0.879	0.479	0.369	0.242	0.166	0.117	0.018
457	1.115	1.108	0.863	0.469	0.363	0.238	0.163	0.116	0.017
457.5	1.095	1.087	0.847	0.462	0.358	0.236	0.159	0.113	0.016
458	1.076	1.063	0.832	0.454	0.351	0.231	0.156	0.112	0.015
458.5	1.055	1.045	0.818	0.446	0.343	0.227	0.153	0.109	0.014
459	1.033	1.028	0.803	0.436	0.337	0.222	0.149	0.108	0.013
459.5	1.017	1.008	0.789	0.426	0.33	0.218	0.145	0.107	0.013
460	0.999	0.989	0.772	0.42	0.325	0.214	0.144	0.105	0.011
460.5	0.977	0.972	0.755	0.412	0.318	0.209	0.14	0.103	0.011
461	0.957	0.947	0.74	0.403	0.31	0.206	0.136	0.1	0.009
461.5	0.936	0.927	0.724	0.394	0.303	0.201	0.132	0.097	0.007
462	0.917	0.908	0.708	0.384	0.295	0.196	0.128	0.096	0.006
462.5	0.897	0.891	0.694	0.377	0.289	0.191	0.125	0.094	0.007
463	0.877	0.869	0.679	0.369	0.283	0.187	0.122	0.092	0.007
463.5	0.857	0.851	0.664	0.36	0.277	0.182	0.118	0.089	0.004
464	0.838	0.834	0.646	0.352	0.27	0.177	0.114	0.087	0.003
464.5	0.82	0.812	0.633	0.343	0.264	0.173	0.113	0.086	0.003
465	0.799	0.792	0.618	0.336	0.258	0.17	0.11	0.085	0.002
465.5	0.78	0.773	0.605	0.328	0.251	0.167	0.107	0.084	0.002
466	0.761	0.752	0.59	0.319	0.246	0.161	0.105	0.082	0
466.5	0.742	0.736	0.576	0.312	0.239	0.157	0.101	0.081	-0.001
467	0.721	0.717	0.561	0.302	0.234	0.153	0.097	0.078	-0.002
467.5	0.703	0.698	0.546	0.296	0.225	0.148	0.094	0.076	-0.002
468	0.684	0.677	0.529	0.288	0.219	0.145	0.092	0.074	-0.004
468.5	0.665	0.657	0.515	0.281	0.214	0.141	0.089	0.074	-0.004
469	0.647	0.639	0.5	0.272	0.207	0.138	0.085	0.072	-0.004
469.5	0.628	0.621	0.486	0.264	0.2	0.132	0.081	0.07	-0.006
470	0.609	0.601	0.472	0.255	0.194	0.128	0.079	0.067	-0.007
470.5	0.588	0.584	0.458	0.248	0.188	0.124	0.075	0.065	-0.008
471	0.571	0.566	0.441	0.24	0.181	0.119	0.073	0.063	-0.01
471.5	0.553	0.547	0.427	0.232	0.174	0.116	0.068	0.06	-0.011
472	0.533	0.528	0.412	0.223	0.168	0.111	0.065	0.06	-0.011
472.5	0.514	0.508	0.398	0.216	0.16	0.106	0.062	0.058	-0.013
473	0.495	0.49	0.384	0.208	0.156	0.103	0.059	0.055	-0.013
473.5	0.476	0.473	0.371	0.199	0.149	0.099	0.057	0.054	-0.013
474	0.461	0.457	0.356	0.192	0.143	0.094	0.055	0.053	-0.014
474.5	0.444	0.44	0.344	0.187	0.138	0.092	0.05	0.052	-0.016
475	0.429	0.424	0.331	0.18	0.132	0.09	0.049	0.051	-0.017
475.5	0.412	0.404	0.317	0.173	0.127	0.084	0.046	0.048	-0.017
476	0.394	0.39	0.306	0.165	0.121	0.082	0.044	0.047	-0.018
476.5	0.378	0.375	0.296	0.159	0.116	0.078	0.041	0.044	-0.018
477	0.364	0.359	0.283	0.152	0.11	0.076	0.038	0.043	-0.019
477.5	0.35	0.344	0.272	0.145	0.105	0.072	0.037	0.042	-0.019
478	0.332	0.329	0.259	0.139	0.1	0.067	0.033	0.041	-0.021
478.5	0.319	0.315	0.247	0.133	0.095	0.064	0.031	0.04	-0.021
479	0.304	0.301	0.237	0.128	0.091	0.062	0.029	0.038	-0.021
479.5	0.292	0.287	0.228	0.121	0.087	0.059	0.026	0.037	-0.023
480	0.279	0.276	0.219	0.116	0.082	0.057	0.024	0.037	-0.023
480.5	0.268	0.266	0.209	0.11	0.078	0.053	0.022	0.035	-0.024
481	0.256	0.251	0.199	0.105	0.073	0.051	0.021	0.032	-0.025
481.5	0.243	0.237	0.188	0.1	0.068	0.048	0.018	0.032	-0.025
482	0.231	0.228	0.179	0.095	0.066	0.045	0.016	0.031	-0.025
482.5	0.221	0.217	0.171	0.089	0.063	0.043	0.015	0.031	-0.026
483	0.209	0.208	0.163	0.086	0.059	0.041	0.013	0.029	-0.025
483.5	0.199	0.196	0.154	0.081	0.056	0.039	0.013	0.029	-0.026
484	0.191	0.187	0.148	0.078	0.051	0.038	0.01	0.027	-0.027
484.5	0.181	0.178	0.14	0.075	0.049	0.036	0.009	0.027	-0.029
485	0.172	0.167	0.131	0.069	0.046	0.033	0.006	0.026	-0.028
485.5	0.161	0.158	0.124	0.065	0.042	0.03	0.004	0.024	-0.03
486	0.151	0.151	0.119	0.059	0.038	0.029	0.003	0.024	-0.03
486.5	0.144	0.143	0.113	0.057	0.035	0.027	0.001	0.022	-0.031
487	0.137	0.134	0.108	0.054	0.033	0.025	0.001	0.023	-0.031
487.5	0.131	0.129	0.101	0.054	0.032	0.023	0	0.022	-0.031
488	0.125	0.122	0.095	0.05	0.029	0.022	0	0.021	-0.032
488.5	0.116	0.114	0.09	0.046	0.027	0.021	-0.002	0.021	-0.032
489	0.109	0.106	0.085	0.043	0.025	0.02	-0.004	0.019	-0.032
489.5	0.104	0.101	0.081	0.04	0.022	0.019	-0.007	0.018	-0.032
490	0.098	0.097	0.077	0.038	0.019	0.017	-0.006	0.019	-0.032
490.5	0.094	0.091	0.073	0.036	0.02	0.014	-0.006	0.019	-0.033
491	0.087	0.086	0.069	0.034	0.017	0.013	-0.007	0.017	-0.034
491.5	0.082	0.079	0.064	0.032	0.015	0.013	-0.008	0.016	-0.035
492	0.076	0.074	0.06	0.029	0.013	0.012	-0.01	0.015	-0.035
492.5	0.072	0.07	0.058	0.027	0.011	0.012	-0.011	0.016	-0.035
493	0.068	0.067	0.056	0.024	0.009	0.01	-0.012	0.015	-0.036
493.5	0.065	0.063	0.052	0.023	0.009	0.01	-0.011	0.016	-0.034
494	0.064	0.061	0.049	0.024	0.01	0.008	-0.012	0.016	-0.034
494.5	0.06	0.057	0.046	0.023	0.01	0.008	-0.011	0.016	-0.036
495	0.056	0.052	0.045	0.021	0.008	0.007	-0.013	0.013	-0.036
495.5	0.051	0.049	0.042	0.019	0.005	0.008	-0.014	0.013	-0.036
496	0.048	0.047	0.04	0.018	0.003	0.007	-0.015	0.014	-0.036
496.5	0.047	0.044	0.037	0.016	0.002	0.006	-0.015	0.013	-0.035
497	0.043	0.043	0.035	0.015	0.002	0.006	-0.015	0.014	-0.035
497.5	0.042	0.039	0.034	0.015	0.002	0.005	-0.015	0.014	-0.036
498	0.04	0.038	0.031	0.014	0.001	0.004	-0.016	0.013	-0.036
498.5	0.037	0.034	0.03	0.013	0.001	0.005	-0.016	0.013	-0.036
499	0.036	0.033	0.029	0.012	0	0.004	-0.016	0.014	-0.036
499.5	0.033	0.031	0.027	0.011	0	0.002	-0.016	0.014	-0.035
500	0.031	0.029	0.026	0.01	-0.003	0.002	-0.017	0.013	-0.036
500.5	0.03	0.027	0.024	0.009	-0.002	0.002	-0.018	0.012	-0.037
501	0.027	0.026	0.022	0.009	-0.004	0.001	-0.018	0.011	-0.037
501.5	0.025	0.024	0.021	0.008	-0.004	0.001	-0.018	0.012	-0.036
502	0.025	0.022	0.021	0.007	-0.004	0.001	-0.017	0.012	-0.036
502.5	0.024	0.021	0.02	0.007	-0.004	0.001	-0.018	0.012	-0.037
503	0.021	0.019	0.018	0.006	-0.005	0	-0.019	0.011	-0.037
503.5	0.02	0.018	0.016	0.005	-0.005	0	-0.019	0.011	-0.037
504	0.019	0.016	0.015	0.005	-0.006	-0.001	-0.019	0.01	-0.038
504.5	0.017	0.015	0.015	0.004	-0.005	-0.001	-0.018	0.011	-0.037
505	0.017	0.014	0.014	0.004	-0.007	-0.002	-0.02	0.011	-0.037
505.5	0.017	0.014	0.014	0.004	-0.007	-0.002	-0.021	0.012	-0.037
506	0.014	0.013	0.012	0.003	-0.007	-0.002	-0.019	0.012	-0.037
506.5	0.014	0.012	0.012	0.003	-0.007	-0.002	-0.019	0.011	-0.037
507	0.012	0.011	0.011	0.002	-0.009	-0.002	-0.02	0.01	-0.038
507.5	0.011	0.009	0.011	0	-0.009	-0.003	-0.02	0.01	-0.038
508	0.011	0.008	0.009	0.001	-0.009	-0.003	-0.02	0.01	-0.037
508.5	0.01	0.008	0.01	0.001	-0.008	-0.003	-0.02	0.01	-0.037
509	0.01	0.007	0.008	0	-0.009	-0.003	-0.021	0.01	-0.037
509.5	0.008	0.006	0.008	0.001	-0.01	-0.003	-0.022	0.01	-0.038
510	0.008	0.006	0.006	0	-0.01	-0.003	-0.021	0.011	-0.038
510.5	0.007	0.005	0.007	0	-0.01	-0.003	-0.021	0.01	-0.037
511	0.005	0.003	0.006	-0.001	-0.01	-0.003	-0.021	0.011	-0.038
511.5	0.005	0.004	0.005	-0.001	-0.011	-0.003	-0.022	0.01	-0.038
512	0.005	0.003	0.004	-0.001	-0.011	-0.004	-0.021	0.01	-0.039
512.5	0.005	0.002	0.004	-0.001	-0.012	-0.004	-0.021	0.01	-0.038
513	0.004	0.001	0.004	-0.003	-0.011	-0.005	-0.022	0.01	-0.038
513.5	0.003	0.001	0.004	-0.003	-0.012	-0.004	-0.021	0.008	-0.037
514	0.002	0	0.002	-0.003	-0.013	-0.004	-0.022	0.009	-0.037
514.5	0.002	-0.001	0.003	-0.003	-0.012	-0.005	-0.022	0.009	-0.037
515	0.001	-0.001	0.002	-0.003	-0.012	-0.005	-0.022	0.009	-0.038
515.5	0.001	-0.001	0.001	-0.002	-0.012	-0.005	-0.022	0.008	-0.038
516	-0.001	-0.002	0	-0.003	-0.012	-0.005	-0.021	0.009	-0.038
516.5	0	-0.003	0.001	-0.004	-0.011	-0.006	-0.023	0.01	-0.038
517	-0.001	-0.004	0.001	-0.003	-0.012	-0.006	-0.022	0.01	-0.038
517.5	-0.003	-0.004	-0.001	-0.003	-0.013	-0.006	-0.024	0.009	-0.038
518	-0.003	-0.004	0	-0.004	-0.013	-0.005	-0.023	0.009	-0.039
518.5	-0.004	-0.006	-0.002	-0.005	-0.014	-0.005	-0.024	0.009	-0.038
519	-0.004	-0.005	-0.002	-0.004	-0.014	-0.005	-0.024	0.009	-0.039
519.5	-0.003	-0.006	-0.002	-0.004	-0.014	-0.005	-0.024	0.01	-0.038
520	-0.004	-0.007	-0.001	-0.005	-0.014	-0.005	-0.023	0.011	-0.037
520.5	-0.005	-0.006	-0.002	-0.004	-0.014	-0.006	-0.024	0.01	-0.037
521	-0.006	-0.009	-0.002	-0.006	-0.015	-0.006	-0.024	0.009	-0.038
521.5	-0.007	-0.009	-0.004	-0.005	-0.016	-0.007	-0.024	0.007	-0.04
522	-0.006	-0.009	-0.004	-0.006	-0.015	-0.007	-0.024	0.008	-0.039
522.5	-0.007	-0.01	-0.005	-0.007	-0.015	-0.007	-0.025	0.009	-0.039
523	-0.008	-0.009	-0.005	-0.007	-0.016	-0.007	-0.024	0.009	-0.039
523.5	-0.006	-0.01	-0.005	-0.006	-0.016	-0.006	-0.024	0.008	-0.039
524	-0.008	-0.011	-0.006	-0.007	-0.016	-0.006	-0.025	0.008	-0.04
524.5	-0.009	-0.011	-0.006	-0.007	-0.015	-0.007	-0.025	0.009	-0.039
525	-0.01	-0.011	-0.005	-0.007	-0.016	-0.007	-0.025	0.008	-0.039
525.5	-0.01	-0.01	-0.006	-0.007	-0.017	-0.007	-0.025	0.008	-0.038
526	-0.01	-0.012	-0.006	-0.008	-0.017	-0.008	-0.025	0.008	-0.039
526.5	-0.01	-0.013	-0.007	-0.008	-0.017	-0.008	-0.025	0.008	-0.039
527	-0.011	-0.012	-0.006	-0.009	-0.017	-0.008	-0.025	0.007	-0.039
527.5	-0.011	-0.014	-0.006	-0.008	-0.017	-0.007	-0.025	0.008	-0.038
528	-0.01	-0.013	-0.007	-0.008	-0.017	-0.007	-0.024	0.009	-0.037
528.5	-0.011	-0.014	-0.007	-0.008	-0.017	-0.007	-0.025	0.008	-0.039
529	-0.01	-0.014	-0.008	-0.008	-0.018	-0.007	-0.025	0.008	-0.039
529.5	-0.013	-0.015	-0.008	-0.009	-0.017	-0.008	-0.025	0.008	-0.039
530	-0.012	-0.015	-0.009	-0.008	-0.018	-0.007	-0.024	0.008	-0.039
530.5	-0.012	-0.016	-0.009	-0.009	-0.017	-0.008	-0.025	0.007	-0.04
531	-0.012	-0.014	-0.008	-0.008	-0.017	-0.008	-0.026	0.009	-0.038
531.5	-0.014	-0.016	-0.008	-0.007	-0.017	-0.007	-0.026	0.008	-0.038
532	-0.013	-0.015	-0.008	-0.009	-0.019	-0.007	-0.025	0.007	-0.039
532.5	-0.014	-0.017	-0.009	-0.009	-0.018	-0.008	-0.024	0.008	-0.039
533	-0.013	-0.017	-0.009	-0.01	-0.018	-0.009	-0.024	0.009	-0.039
533.5	-0.015	-0.017	-0.01	-0.01	-0.018	-0.009	-0.027	0.008	-0.04
534	-0.015	-0.017	-0.01	-0.01	-0.018	-0.008	-0.026	0.008	-0.039
534.5	-0.015	-0.018	-0.011	-0.01	-0.019	-0.009	-0.025	0.007	-0.039
535	-0.015	-0.019	-0.01	-0.01	-0.019	-0.01	-0.026	0.006	-0.04
535.5	-0.016	-0.018	-0.011	-0.01	-0.018	-0.009	-0.027	0.006	-0.039
536	-0.017	-0.018	-0.012	-0.01	-0.02	-0.009	-0.027	0.006	-0.04
536.5	-0.017	-0.019	-0.013	-0.011	-0.02	-0.009	-0.027	0.007	-0.042
537	-0.018	-0.02	-0.012	-0.012	-0.02	-0.01	-0.028	0.007	-0.041
537.5	-0.017	-0.02	-0.013	-0.012	-0.021	-0.01	-0.028	0.007	-0.042
538	-0.018	-0.021	-0.014	-0.011	-0.021	-0.009	-0.026	0.006	-0.041
538.5	-0.018	-0.021	-0.012	-0.011	-0.021	-0.009	-0.025	0.007	-0.041
539	-0.018	-0.02	-0.012	-0.011	-0.019	-0.009	-0.027	0.007	-0.04
539.5	-0.018	-0.021	-0.014	-0.011	-0.021	-0.009	-0.028	0.007	-0.04
540	-0.018	-0.021	-0.014	-0.011	-0.021	-0.01	-0.029	0.006	-0.041
540.5	-0.019	-0.022	-0.014	-0.012	-0.021	-0.01	-0.028	0.006	-0.042
541	-0.019	-0.023	-0.014	-0.013	-0.021	-0.011	-0.028	0.006	-0.041
541.5	-0.018	-0.022	-0.014	-0.012	-0.021	-0.011	-0.028	0.006	-0.041
542	-0.019	-0.022	-0.014	-0.012	-0.021	-0.009	-0.028	0.007	-0.04
542.5	-0.02	-0.023	-0.013	-0.011	-0.02	-0.009	-0.027	0.007	-0.04
543	-0.02	-0.022	-0.014	-0.011	-0.02	-0.01	-0.028	0.007	-0.041
543.5	-0.021	-0.023	-0.015	-0.012	-0.022	-0.01	-0.027	0.007	-0.04
544	-0.021	-0.023	-0.016	-0.013	-0.022	-0.01	-0.029	0.007	-0.042
544.5	-0.02	-0.023	-0.015	-0.013	-0.022	-0.011	-0.028	0.007	-0.041
545	-0.02	-0.023	-0.015	-0.012	-0.022	-0.01	-0.027	0.008	-0.041
545.5	-0.021	-0.023	-0.014	-0.012	-0.02	-0.009	-0.027	0.007	-0.04
546	-0.021	-0.024	-0.015	-0.013	-0.021	-0.01	-0.028	0.007	-0.04
546.5	-0.022	-0.024	-0.016	-0.013	-0.021	-0.01	-0.029	0.006	-0.04
547	-0.021	-0.024	-0.015	-0.014	-0.022	-0.01	-0.028	0.007	-0.04
547.5	-0.021	-0.025	-0.017	-0.013	-0.022	-0.01	-0.028	0.006	-0.04
548	-0.02	-0.024	-0.016	-0.013	-0.022	-0.01	-0.027	0.007	-0.04
548.5	-0.021	-0.024	-0.016	-0.013	-0.022	-0.01	-0.028	0.007	-0.041
549	-0.022	-0.024	-0.015	-0.014	-0.021	-0.009	-0.027	0.007	-0.04
549.5	-0.022	-0.025	-0.015	-0.013	-0.021	-0.01	-0.027	0.007	-0.041
550	-0.022	-0.025	-0.015	-0.013	-0.022	-0.01	-0.028	0.007	-0.04
550.5	-0.022	-0.024	-0.016	-0.013	-0.022	-0.009	-0.028	0.007	-0.041
551	-0.022	-0.025	-0.016	-0.014	-0.022	-0.01	-0.029	0.006	-0.041
551.5	-0.023	-0.025	-0.017	-0.013	-0.023	-0.011	-0.029	0.007	-0.042
552	-0.024	-0.025	-0.017	-0.015	-0.023	-0.012	-0.029	0.006	-0.042
552.5	-0.024	-0.026	-0.017	-0.014	-0.023	-0.012	-0.029	0.005	-0.042
553	-0.024	-0.026	-0.017	-0.015	-0.023	-0.011	-0.028	0.006	-0.042
553.5	-0.023	-0.027	-0.017	-0.014	-0.023	-0.011	-0.029	0.006	-0.042
554	-0.024	-0.026	-0.017	-0.013	-0.023	-0.012	-0.029	0.007	-0.041
554.5	-0.024	-0.026	-0.017	-0.013	-0.022	-0.011	-0.03	0.006	-0.041
555	-0.024	-0.026	-0.017	-0.014	-0.022	-0.011	-0.029	0.006	-0.04
555.5	-0.024	-0.027	-0.017	-0.014	-0.023	-0.012	-0.029	0.006	-0.041
556	-0.025	-0.027	-0.017	-0.014	-0.023	-0.012	-0.029	0.006	-0.041
556.5	-0.025	-0.027	-0.018	-0.014	-0.023	-0.011	-0.029	0.007	-0.041
557	-0.024	-0.028	-0.017	-0.015	-0.023	-0.011	-0.028	0.006	-0.041
557.5	-0.025	-0.027	-0.018	-0.014	-0.023	-0.011	-0.028	0.006	-0.041
558	-0.024	-0.028	-0.018	-0.014	-0.023	-0.011	-0.029	0.006	-0.041
558.5	-0.025	-0.027	-0.018	-0.014	-0.022	-0.012	-0.029	0.006	-0.041
559	-0.024	-0.027	-0.017	-0.014	-0.023	-0.011	-0.028	0.007	-0.042
559.5	-0.024	-0.027	-0.017	-0.013	-0.022	-0.011	-0.028	0.006	-0.041
560	-0.024	-0.026	-0.018	-0.014	-0.023	-0.011	-0.029	0.007	-0.04
560.5	-0.025	-0.028	-0.018	-0.015	-0.023	-0.011	-0.028	0.006	-0.041
561	-0.025	-0.027	-0.018	-0.015	-0.023	-0.011	-0.028	0.006	-0.041
561.5	-0.024	-0.028	-0.018	-0.015	-0.023	-0.011	-0.03	0.007	-0.042
562	-0.025	-0.027	-0.019	-0.015	-0.024	-0.011	-0.029	0.006	-0.042
562.5	-0.025	-0.029	-0.019	-0.014	-0.025	-0.012	-0.03	0.005	-0.041
563	-0.025	-0.028	-0.019	-0.015	-0.024	-0.012	-0.03	0.006	-0.042
563.5	-0.026	-0.028	-0.019	-0.015	-0.024	-0.012	-0.03	0.006	-0.041
564	-0.026	-0.027	-0.019	-0.014	-0.024	-0.011	-0.03	0.006	-0.042
564.5	-0.025	-0.028	-0.018	-0.014	-0.023	-0.011	-0.03	0.006	-0.041
565	-0.025	-0.027	-0.019	-0.015	-0.023	-0.011	-0.029	0.006	-0.041
565.5	-0.025	-0.028	-0.018	-0.014	-0.023	-0.011	-0.029	0.007	-0.041
566	-0.024	-0.028	-0.018	-0.014	-0.023	-0.011	-0.029	0.007	-0.041
566.5	-0.025	-0.027	-0.018	-0.015	-0.023	-0.011	-0.029	0.007	-0.04
567	-0.025	-0.028	-0.019	-0.015	-0.023	-0.012	-0.029	0.006	-0.042
567.5	-0.025	-0.029	-0.019	-0.015	-0.023	-0.012	-0.03	0.005	-0.041
568	-0.025	-0.028	-0.019	-0.016	-0.024	-0.012	-0.029	0.005	-0.041
568.5	-0.026	-0.029	-0.019	-0.016	-0.024	-0.012	-0.029	0.005	-0.041
569	-0.026	-0.028	-0.018	-0.015	-0.024	-0.012	-0.029	0.005	-0.04
569.5	-0.025	-0.029	-0.019	-0.015	-0.024	-0.011	-0.029	0.006	-0.042
570	-0.025	-0.028	-0.019	-0.014	-0.024	-0.012	-0.029	0.007	-0.041
570.5	-0.026	-0.028	-0.019	-0.015	-0.023	-0.012	-0.028	0.006	-0.042
571	-0.025	-0.028	-0.019	-0.015	-0.024	-0.012	-0.03	0.006	-0.04
571.5	-0.024	-0.028	-0.019	-0.014	-0.023	-0.012	-0.029	0.007	-0.041
572	-0.026	-0.028	-0.018	-0.015	-0.023	-0.011	-0.029	0.006	-0.041
572.5	-0.026	-0.028	-0.019	-0.014	-0.023	-0.012	-0.029	0.008	-0.04
573	-0.025	-0.028	-0.018	-0.015	-0.024	-0.011	-0.029	0.006	-0.042
573.5	-0.026	-0.028	-0.018	-0.014	-0.024	-0.011	-0.03	0.006	-0.041
574	-0.025	-0.028	-0.019	-0.015	-0.024	-0.011	-0.029	0.006	-0.041
574.5	-0.026	-0.028	-0.019	-0.015	-0.024	-0.013	-0.029	0.006	-0.041
575	-0.026	-0.029	-0.019	-0.015	-0.024	-0.012	-0.029	0.006	-0.041
575.5	-0.027	-0.029	-0.019	-0.016	-0.025	-0.012	-0.03	0.006	-0.042
576	-0.027	-0.029	-0.019	-0.016	-0.025	-0.012	-0.03	0.005	-0.042
576.5	-0.026	-0.029	-0.02	-0.015	-0.025	-0.012	-0.03	0.005	-0.042
577	-0.027	-0.03	-0.02	-0.015	-0.025	-0.013	-0.031	0.005	-0.043
577.5	-0.027	-0.03	-0.02	-0.016	-0.025	-0.012	-0.03	0.005	-0.042
578	-0.026	-0.03	-0.02	-0.016	-0.026	-0.012	-0.03	0.005	-0.043
578.5	-0.027	-0.03	-0.02	-0.016	-0.025	-0.013	-0.031	0.004	-0.042
579	-0.027	-0.03	-0.019	-0.016	-0.025	-0.012	-0.031	0.006	-0.042
579.5	-0.026	-0.03	-0.019	-0.015	-0.024	-0.012	-0.03	0.005	-0.043
580	-0.025	-0.03	-0.019	-0.016	-0.024	-0.013	-0.03	0.005	-0.042
580.5	-0.026	-0.029	-0.019	-0.016	-0.025	-0.012	-0.03	0.006	-0.043
581	-0.026	-0.028	-0.018	-0.015	-0.025	-0.012	-0.03	0.006	-0.042
581.5	-0.026	-0.029	-0.019	-0.016	-0.024	-0.012	-0.029	0.006	-0.042
582	-0.026	-0.028	-0.019	-0.014	-0.025	-0.012	-0.03	0.006	-0.042
582.5	-0.026	-0.028	-0.019	-0.015	-0.024	-0.013	-0.03	0.006	-0.042
583	-0.025	-0.028	-0.018	-0.015	-0.024	-0.011	-0.03	0.006	-0.041
583.5	-0.026	-0.028	-0.018	-0.015	-0.024	-0.011	-0.029	0.007	-0.041
584	-0.025	-0.028	-0.018	-0.014	-0.024	-0.012	-0.03	0.006	-0.041
584.5	-0.026	-0.028	-0.019	-0.015	-0.024	-0.011	-0.029	0.006	-0.042
585	-0.027	-0.029	-0.019	-0.014	-0.025	-0.011	-0.029	0.006	-0.041
585.5	-0.026	-0.029	-0.018	-0.015	-0.024	-0.012	-0.03	0.006	-0.042
586	-0.026	-0.029	-0.018	-0.016	-0.025	-0.012	-0.03	0.006	-0.042
586.5	-0.025	-0.029	-0.018	-0.016	-0.024	-0.011	-0.031	0.007	-0.042
587	-0.026	-0.028	-0.019	-0.016	-0.024	-0.011	-0.03	0.006	-0.042
587.5	-0.026	-0.029	-0.018	-0.014	-0.025	-0.011	-0.03	0.006	-0.042
588	-0.026	-0.029	-0.019	-0.015	-0.026	-0.011	-0.03	0.005	-0.042
588.5	-0.026	-0.029	-0.019	-0.015	-0.025	-0.012	-0.029	0.006	-0.041
589	-0.027	-0.029	-0.019	-0.015	-0.024	-0.012	-0.03	0.006	-0.042
589.5	-0.026	-0.03	-0.019	-0.016	-0.026	-0.011	-0.03	0.005	-0.042
590	-0.026	-0.03	-0.019	-0.015	-0.025	-0.011	-0.03	0.006	-0.042
590.5	-0.027	-0.029	-0.019	-0.015	-0.025	-0.011	-0.031	0.005	-0.043
591	-0.027	-0.03	-0.02	-0.016	-0.025	-0.013	-0.031	0.005	-0.043
591.5	-0.026	-0.03	-0.02	-0.016	-0.025	-0.012	-0.031	0.006	-0.043
592	-0.026	-0.03	-0.02	-0.016	-0.025	-0.012	-0.031	0.005	-0.042
592.5	-0.027	-0.029	-0.02	-0.016	-0.026	-0.013	-0.032	0.005	-0.043
593	-0.026	-0.03	-0.02	-0.016	-0.026	-0.013	-0.03	0.005	-0.043
593.5	-0.026	-0.03	-0.019	-0.015	-0.026	-0.012	-0.032	0.006	-0.042
594	-0.027	-0.03	-0.019	-0.016	-0.026	-0.012	-0.03	0.006	-0.043
594.5	-0.027	-0.029	-0.02	-0.016	-0.025	-0.012	-0.029	0.005	-0.043
595	-0.026	-0.029	-0.02	-0.015	-0.025	-0.012	-0.031	0.006	-0.042
595.5	-0.027	-0.029	-0.02	-0.015	-0.025	-0.012	-0.031	0.005	-0.043
596	-0.027	-0.029	-0.02	-0.016	-0.026	-0.012	-0.03	0.005	-0.042
596.5	-0.027	-0.03	-0.019	-0.016	-0.025	-0.012	-0.031	0.006	-0.042
597	-0.026	-0.03	-0.019	-0.015	-0.026	-0.012	-0.031	0.005	-0.042
597.5	-0.026	-0.031	-0.02	-0.016	-0.025	-0.012	-0.031	0.004	-0.042
598	-0.026	-0.03	-0.018	-0.016	-0.025	-0.012	-0.031	0.005	-0.043
598.5	-0.026	-0.03	-0.02	-0.015	-0.026	-0.013	-0.032	0.005	-0.043
599	-0.027	-0.03	-0.02	-0.016	-0.026	-0.013	-0.032	0.004	-0.043
599.5	-0.027	-0.03	-0.021	-0.016	-0.025	-0.014	-0.031	0.004	-0.042
600	-0.027	-0.03	-0.021	-0.016	-0.025	-0.013	-0.031	0.005	-0.042
600.5	-0.026	-0.03	-0.02	-0.016	-0.025	-0.012	-0.031	0.005	-0.042
601	-0.026	-0.03	-0.019	-0.015	-0.025	-0.012	-0.03	0.005	-0.042
601.5	-0.025	-0.029	-0.018	-0.015	-0.025	-0.011	-0.03	0.005	-0.041
602	-0.026	-0.029	-0.019	-0.015	-0.025	-0.012	-0.03	0.005	-0.042
602.5	-0.026	-0.029	-0.019	-0.015	-0.025	-0.012	-0.031	0.006	-0.042
603	-0.026	-0.031	-0.02	-0.015	-0.025	-0.012	-0.031	0.006	-0.042
603.5	-0.027	-0.03	-0.019	-0.016	-0.026	-0.011	-0.031	0.005	-0.042
604	-0.026	-0.029	-0.019	-0.015	-0.026	-0.012	-0.03	0.004	-0.042
604.5	-0.026	-0.028	-0.019	-0.016	-0.026	-0.011	-0.031	0.005	-0.042
605	-0.027	-0.029	-0.019	-0.015	-0.025	-0.012	-0.031	0.005	-0.042
605.5	-0.026	-0.029	-0.019	-0.016	-0.026	-0.013	-0.031	0.005	-0.042
606	-0.026	-0.03	-0.02	-0.016	-0.025	-0.013	-0.031	0.004	-0.042
606.5	-0.026	-0.03	-0.019	-0.015	-0.026	-0.013	-0.031	0.004	-0.042
607	-0.027	-0.029	-0.019	-0.016	-0.026	-0.012	-0.031	0.004	-0.043
607.5	-0.026	-0.029	-0.019	-0.015	-0.026	-0.012	-0.031	0.005	-0.042
608	-0.026	-0.029	-0.019	-0.015	-0.025	-0.012	-0.03	0.005	-0.041
608.5	-0.026	-0.029	-0.019	-0.016	-0.026	-0.012	-0.03	0.005	-0.042
609	-0.027	-0.029	-0.019	-0.016	-0.026	-0.013	-0.031	0.004	-0.042
609.5	-0.026	-0.028	-0.02	-0.015	-0.027	-0.012	-0.031	0.004	-0.042
610	-0.026	-0.029	-0.02	-0.015	-0.027	-0.012	-0.031	0.004	-0.042
610.5	-0.026	-0.029	-0.02	-0.016	-0.026	-0.012	-0.031	0.004	-0.042
611	-0.027	-0.03	-0.019	-0.016	-0.026	-0.013	-0.031	0.004	-0.042
611.5	-0.028	-0.03	-0.02	-0.016	-0.026	-0.013	-0.032	0.004	-0.042
612	-0.028	-0.03	-0.02	-0.016	-0.027	-0.013	-0.031	0.005	-0.042
612.5	-0.027	-0.03	-0.02	-0.016	-0.027	-0.014	-0.032	0.004	-0.043
613	-0.027	-0.03	-0.019	-0.016	-0.027	-0.013	-0.031	0.003	-0.042
613.5	-0.026	-0.029	-0.019	-0.015	-0.026	-0.012	-0.031	0.003	-0.042
614	-0.026	-0.029	-0.02	-0.015	-0.027	-0.013	-0.032	0.004	-0.042
614.5	-0.025	-0.029	-0.018	-0.016	-0.026	-0.012	-0.03	0.005	-0.041
615	-0.025	-0.029	-0.018	-0.015	-0.026	-0.011	-0.03	0.005	-0.042
615.5	-0.026	-0.028	-0.019	-0.015	-0.026	-0.012	-0.03	0.005	-0.042
616	-0.026	-0.029	-0.019	-0.015	-0.027	-0.013	-0.031	0.005	-0.042
616.5	-0.026	-0.03	-0.02	-0.015	-0.027	-0.012	-0.031	0.004	-0.043
617	-0.027	-0.03	-0.02	-0.016	-0.027	-0.012	-0.032	0.004	-0.042
617.5	-0.027	-0.029	-0.019	-0.017	-0.026	-0.013	-0.031	0.003	-0.042
618	-0.027	-0.029	-0.019	-0.016	-0.026	-0.012	-0.031	0.004	-0.042
618.5	-0.026	-0.03	-0.019	-0.016	-0.027	-0.013	-0.032	0.004	-0.043
619	-0.026	-0.029	-0.02	-0.016	-0.027	-0.014	-0.031	0.005	-0.042
619.5	-0.025	-0.029	-0.019	-0.015	-0.027	-0.013	-0.031	0.005	-0.042
620	-0.026	-0.029	-0.019	-0.015	-0.026	-0.012	-0.031	0.004	-0.042
620.5	-0.025	-0.029	-0.019	-0.015	-0.026	-0.012	-0.031	0.004	-0.041
621	-0.025	-0.029	-0.018	-0.014	-0.027	-0.011	-0.03	0.004	-0.042
621.5	-0.027	-0.029	-0.019	-0.015	-0.026	-0.013	-0.032	0.004	-0.042
622	-0.026	-0.03	-0.02	-0.015	-0.026	-0.012	-0.031	0.004	-0.041
622.5	-0.026	-0.029	-0.019	-0.014	-0.027	-0.012	-0.031	0.004	-0.042
623	-0.026	-0.029	-0.019	-0.015	-0.027	-0.013	-0.031	0.004	-0.042
623.5	-0.026	-0.029	-0.019	-0.016	-0.026	-0.012	-0.031	0.006	-0.042
624	-0.025	-0.029	-0.019	-0.016	-0.027	-0.012	-0.031	0.004	-0.042
624.5	-0.026	-0.029	-0.019	-0.015	-0.027	-0.012	-0.031	0.004	-0.042
625	-0.027	-0.029	-0.019	-0.015	-0.025	-0.011	-0.031	0.004	-0.042
625.5	-0.026	-0.03	-0.019	-0.015	-0.027	-0.012	-0.031	0.004	-0.041
626	-0.027	-0.029	-0.019	-0.016	-0.027	-0.012	-0.03	0.004	-0.042
626.5	-0.026	-0.028	-0.019	-0.015	-0.027	-0.011	-0.031	0.004	-0.041
627	-0.026	-0.029	-0.019	-0.015	-0.027	-0.012	-0.031	0.004	-0.041
627.5	-0.025	-0.029	-0.019	-0.015	-0.026	-0.011	-0.031	0.004	-0.041
628	-0.025	-0.028	-0.018	-0.015	-0.026	-0.012	-0.031	0.004	-0.041
628.5	-0.025	-0.029	-0.018	-0.015	-0.026	-0.011	-0.031	0.004	-0.041
629	-0.026	-0.029	-0.018	-0.014	-0.026	-0.012	-0.032	0.004	-0.04
629.5	-0.026	-0.029	-0.019	-0.015	-0.026	-0.012	-0.031	0.003	-0.04
630	-0.024	-0.029	-0.019	-0.015	-0.027	-0.012	-0.031	0.004	-0.041
630.5	-0.026	-0.029	-0.019	-0.016	-0.027	-0.012	-0.032	0.004	-0.042
631	-0.026	-0.029	-0.019	-0.015	-0.027	-0.012	-0.03	0.004	-0.042
631.5	-0.025	-0.029	-0.019	-0.016	-0.027	-0.012	-0.031	0.003	-0.042
632	-0.027	-0.029	-0.018	-0.016	-0.026	-0.012	-0.031	0.003	-0.041
632.5	-0.026	-0.029	-0.02	-0.015	-0.027	-0.012	-0.031	0.003	-0.041
633	-0.026	-0.029	-0.019	-0.015	-0.027	-0.012	-0.03	0.003	-0.042
633.5	-0.025	-0.029	-0.019	-0.015	-0.027	-0.012	-0.031	0.004	-0.041
634	-0.025	-0.029	-0.02	-0.016	-0.027	-0.013	-0.031	0.004	-0.042
634.5	-0.026	-0.029	-0.019	-0.015	-0.027	-0.013	-0.031	0.004	-0.041
635	-0.026	-0.03	-0.02	-0.017	-0.028	-0.013	-0.031	0.004	-0.041
635.5	-0.026	-0.029	-0.02	-0.016	-0.028	-0.013	-0.031	0.003	-0.042
636	-0.026	-0.03	-0.018	-0.017	-0.028	-0.012	-0.031	0.004	-0.043
636.5	-0.026	-0.029	-0.019	-0.015	-0.028	-0.012	-0.032	0.002	-0.042
637	-0.025	-0.029	-0.018	-0.015	-0.027	-0.012	-0.031	0.004	-0.042
637.5	-0.026	-0.028	-0.018	-0.015	-0.027	-0.012	-0.03	0.004	-0.042
638	-0.025	-0.029	-0.018	-0.015	-0.026	-0.011	-0.031	0.004	-0.041
638.5	-0.024	-0.028	-0.018	-0.014	-0.026	-0.011	-0.03	0.004	-0.041
639	-0.025	-0.029	-0.017	-0.015	-0.026	-0.011	-0.03	0.003	-0.041
639.5	-0.026	-0.029	-0.019	-0.015	-0.026	-0.011	-0.03	0.003	-0.042
640	-0.025	-0.029	-0.018	-0.015	-0.027	-0.011	-0.032	0.003	-0.042
640.5	-0.025	-0.03	-0.018	-0.016	-0.027	-0.012	-0.031	0.003	-0.042
641	-0.025	-0.03	-0.018	-0.015	-0.027	-0.012	-0.031	0.004	-0.041
641.5	-0.025	-0.028	-0.018	-0.016	-0.027	-0.012	-0.03	0.003	-0.041
642	-0.024	-0.029	-0.019	-0.015	-0.027	-0.013	-0.031	0.004	-0.041
642.5	-0.025	-0.028	-0.019	-0.015	-0.027	-0.012	-0.032	0.004	-0.041
643	-0.025	-0.029	-0.018	-0.015	-0.027	-0.011	-0.031	0.003	-0.042
643.5	-0.025	-0.029	-0.017	-0.014	-0.027	-0.011	-0.032	0.004	-0.041
644	-0.025	-0.028	-0.018	-0.015	-0.028	-0.012	-0.03	0.004	-0.041
644.5	-0.026	-0.029	-0.019	-0.016	-0.028	-0.012	-0.031	0.003	-0.042
645	-0.025	-0.029	-0.018	-0.015	-0.027	-0.012	-0.031	0.003	-0.041
645.5	-0.025	-0.029	-0.018	-0.015	-0.028	-0.012	-0.032	0.003	-0.041
646	-0.025	-0.029	-0.019	-0.015	-0.027	-0.012	-0.032	0.004	-0.042
646.5	-0.025	-0.028	-0.018	-0.015	-0.027	-0.012	-0.032	0.003	-0.042
647	-0.025	-0.029	-0.017	-0.016	-0.028	-0.012	-0.031	0.003	-0.042
647.5	-0.025	-0.029	-0.018	-0.016	-0.027	-0.012	-0.031	0.004	-0.04
648	-0.025	-0.029	-0.018	-0.015	-0.027	-0.011	-0.031	0.004	-0.041
648.5	-0.026	-0.029	-0.019	-0.014	-0.028	-0.012	-0.031	0.004	-0.041
649	-0.026	-0.028	-0.018	-0.015	-0.026	-0.012	-0.03	0.004	-0.041
649.5	-0.025	-0.028	-0.018	-0.015	-0.027	-0.012	-0.031	0.003	-0.04
650	-0.025	-0.028	-0.019	-0.014	-0.027	-0.011	-0.031	0.004	-0.041

## Sheet: Fig. 5
Fig. 5 Targeting imaging of probes in vivo.
(b) metabolism analysis of probe in organs
	FL intensity (X103)
	Control						0.1 h						4 h						8 h						10 h						12 h						24 h
	#1	#2	#3	#4	#5		#1	#2	#3	#4	#5		#1	#2	#3	#4	#5		#1	#2	#3	#4	#5		#1	#2	#3	#4	#5		#1	#2	#3	#4	#5		#1	#2	#3	#4	#5
Heart	645.8	640.5	620.3	667.8	680.4		715.4	721.3	734.6	745.5	657.8		1442.4	1634.5	1370.1	1756.3	1945.2		1234.1	1345.1	1425.8	1125.5	1125.8		745.8	776.5	678.5	789.4	798.5		788.1	849.2	812.3	676.5	804.3		723.4	756.6	755.6	657.3	745.8
Liver	802.4	844.8	817.5	756.5	767.8		1433.1	1456.8	1427.9	1469.6	1434.5		4087.9	4187.4	3565.2	4256.1	3067.4		3556.3	3889.6	3123.4	3456.5	2956.8		1645.3	1965.4	1468.4	1232.1	1968.4		1505.6	1405.3	1768.6	1105.3	1967.3		900.5	660.3	823.3	1023.4	1316.8
Spleen	505.4	519.5	520.9	487.4	492.3		607.8	548.4	588.2	601.4	612.3		1046.4	888.6	724.1	906.5	932.4		712.3	789.7	711.7	657.4	675.4		572.6	558.6	752.4	699.6	775.5		660.1	625.4	581.3	634.5	656.5		600.34	553.1	550.5	655.4	662.3
Lung	565.4	576.1	523.4	617.7	540.5		710.6	960.7	605.3	734.2	841.8		1183.5	1185.8	1010.4	1017.5	1020.4		1010.7	1204.2	1034.5	1203.5	1287.8		807.6	706.6	907.5	956.3	765.3		664.1	765.4	716.5	758.7	787.4		745.5	765.5	840.7	648.8	687.2
Kidney	645.8	656.4	629.5	634.8	695.7		780.9	788.5	674.6	799.7	804.6		1234.1	1253.2	1333.5	1021.4	1145.8		1567.5	1640	2008.9	1332.4	1367.3		887.6	789.7	927.6	969.8	904.5		749.7	851.3	867.8	879.8	888.4		770.5	842.4	685.8	790.6	765.1
Intestine	639.5	640.7	638.8	605.1	605.4		1024.6	1313.5	900.6	897.4	1155.6		1345.5	1421.3	1158.4	1188.6	1369.3		1423.5	1543.3	1378.5	1213.2	1334.2		2032.3	2543.3	2657.3	2876.4	2045.3		2534.4	2123.5	2245.6	1876.6	3356.5		796.5	734.4	689.1	828.5	687.9
Tumor	546.7	535.6	590.8	546.2	510.1		958.5	980.4	929.8	1044.3	750.4		1415.4	2372.3	1978.5	1626.3	2112.4		2654.8	2876.6	2543.8	2056.8	3087.8		1504.5	1518.4	1856.4	1254.4	1666.3		1432.3	1546.3	1232.1	1508.6	1476.4		994.1	980.5	876.6	804.7	769.8
Brain	600.5	601.2	657.4	591.6	540.9		617.5	617.3	687.9	698.9	700.8		1023	1045.8	819.9	1078.9	1124.7		1123	1203.4	980.6	999.5	1087.5		807.4	908.7	806.6	877.9	1023.8		708.5	709.6	808.6	812.3	800.7		712.4	830.5	675.5	649.6	756.3
(c) metabolism analysis of probe in blood
	FL intensity (X103)
	Control
Time (h)	#1	#2	#3	#4	#5
0.1	4520.5	4867.5	4988.5	4123.3	4143.5
1	3780.8	3854.1	3846.5	4063.3	3300.7
2	3045.3	3278.4	3000.6	3005.2	2797.7
4	2453	2356.1	2289.7	1899.7	2687.3
6	1956.5	1876.5	2124.1	1706.4	1616.4
8	1286.3	1657.4	1612.5	1790.4	1281.5
10	1345.6	1432.3	1445.4	1306.8	1113.2
12	1000.5	1104.1	1065.6	860.5	967.8
24	586.4	609.5	574.4	644.3	508.1

## Sheet: Fig. 6
Fig. 6 Therapy of subcutaneous tumor.
(c) temperature change curves with time									(i) tumor volume changes
	Temperature (°C)									tumor volume (mm3)
	PBS				P@M+NIR					PBS							P@M							P@M+NIR							PCoA@D+NIR							PCoA@M+NIR
Time (s)	#1	#2	#3		#1	#2	#3		Time (d)	#1	#2	#3	#4	#5		Time (d)	#1	#2	#3	#4	#5		Time (d)	#1	#2	#3	#4	#5		Time (d)	#1	#2	#3	#4	#5		Time (d)	#1	#2	#3	#4	#5
0	31.8	30.4	32.1		30.3	31.4	31.5		0	83.8822	73.8411	89.3863	95.1294	75.2365		0	109.801	95.9356	67.661	90.6218	104.446		0	77.9811	104.176	85.1764	101.033	105.147		0	103.741	83.7414	90.269	71.269	103.741		0	64.0327	60.4434	78.256	61.0537	86.215
15	31.9	31	31.9		39.3	39.5	39.8		2	128.292	120.239	103.95	171.3	86.0489		2	196.591	112.285	171.541	148.429	171.3		2	0	0	0	0	0		2	0	0	0	0	0		2	0	0	0	0	0
30	32.4	32.8	33.1		42.7	42.9	42.5		4	168.49	192.997	143.327	265.418	90.0778		4	344.508	183.568	245.541	300.185	281.775		4	0	0	0	0	0		4	0	0	0	0	0		4	0	0	0	0	0
45	33.3	33.4	34		44.7	45.2	45.4		6	218.6	217.333	167.38	240.179	178.118		6	361.99	320.79	226.464	220.271	272.552		6	0	0	0	0	0		6	0	0	0	0	0		6	0	0	0	0	0
60	34.2	34.8	34.5		46.9	46.1	47.7		8	273.73	306.292	249.302	300.567	245.467		8	417.698	477.331	298.116	302.538	361.825		8	0	0	0	0	0		8	0	0	0	0	0		8	0	0	0	0	0
75	35.5	35.2	36		48	48.3	48.5		10	307.293	320.491	354.348	253.615	255.408		10	472.23	468.2	315.065	229.117	363.354		10	0	0	0	0	0		10	72.7205	0	0	31.25	0		10	0	0	0	0	0
90	35.6	36	36.2		48.8	49.4	49.3		12	311.151	410.153	366.971	366.295	277.234		12	442.355	517.336	420.889	322.941	437.61		12	71.6107	65.263	0	0	43.0137		12	103.792	43.7918	32.56	40.25	63.7918		12	0	0	0	0	0
105	36.4	36.4	36.4		48.8	49.3	49.4		14	330.023	520.015	410.912	403.779	360.863		14	483.105	632.399	544.222	457.169	541.76		14	73.2959	102.939	52.9392	62.1413	85.0491		14	172.262	72.2615	53.21	102.35	76.2615		14	0	0	0	0	0
120	36.6	36.7	37		49.3	49.5	49.5		16	381.32	610.323	444.581	457.616	452.198		16	525.202	582.738	523.224	353.317	588.601		16	148.096	149.252	69.2523	85.3013	181.822		16	344.887	104.887	105.938	250.21	115.887		16	0	0	0	0	0
135	37.4	37.9	37.8		49.5	49.6	50		18	414.422	728.672	584.555	583.933	539.545		18	607.318	636.094	647	468.072	671.953		18	203.5	193.373	143.372	140.8	306.434		18	385.694	275.693	227.442	260.25	305.694		18	0	0	0	0	0
150	37.3	38.2	37.4		49.8	50	50.2		20	521.51	811.635	734.588	689.499	600.668		20	771.754	734.594	778.992	484.971	705.059		20	243.055	256.766	206.765	177.575	453.94		20	441.531	401.531	340.333	320.333	491.531		20	0	0	0	0	0
165	37.4	37.3	37.5		50	50.2	50.3		22	654.848		789.04	881.009	733.291		22	812.26	768.827	849.263	560.958	818.298		22	343.87	348.852	318.852	287.572	537.722		22	455.58	445.58	407.17	407.17	565.58		22	0	0	0	0	0
180	37.4	37.9	38		50.2	50	50.4		24	784.251		878.343	985.664	897.401		24	893.256	968.496	966.961	663.562	962.551		24	501.948	459.098	469.092	429.377	602.017		24	490.209	470.209	501.869	511.869	670.209		24	0	0	0	0	0
195	38.2	38.3	38.6		49.8	50	50.2		26	900.006				969.865		26	930.26	993.267	925.237	796.371			26	620.943	569.768	549.768	599.381	696.76		26	573.378	523.378	618.779	608.779	683.378		26	0	0	0	0	0
210	38.2	38.7	39.1		50.2	50	50.4									28			985.258	888.076			28	754.386	709.265	619.265	714.101	800.625		28	751.077	611.077	732.908	699.908	715.077		28	0	15	0	0	0
225	38.3	38.4	39.1		50.2	50.2	50.3																30	790.23	852.36	789.23	756.36	863.36		30	806.23	745.32	896.36	826.36	802.36		30	0	20.3	0	0	0
240	38.9	39	39.3		50.2	50	50.4																32	865.23	902.3	836.2	803.65	956.36		32	912.3	802.36	952.36	985.6	895.36		32	0	25.23	0	0	0
255	39.6	39.4	39.7		50	50.1	50.2																34	906.23		992.36	945.69			34	996.3	890.23			978.36		34	0	20.32	0	0	0
270	39.5	39.7	39.8		50.3	50.3	50.4																							36		990.36					36	0	40.32	0	0	0
285	39.6	39.2	39.9		50.3	50.2	50.3																														38	0	50.36	0	0	0
300	39.8	40	40.2		50.4	50.6	50.2																														40	0	75.23	0	0	0
																																					42	0	83.32	0	0	0
(j) survival curve							(p) weight changes after different treatments																														44	0	102.2	0	0	0
	PBS	P@M	P@M+NIR	PCoA@D+NIR	PCoA@M+NIR			Weight (g)
22	1
26	1							PBS							P@M							P@M+NIR							PCoA@D+NIR							PCoA@M+NIR
26	1
28	1						Time (d)	#1	#2	#3	#4	#5		Time (d)	#1	#2	#3	#4	#5		Time (d)	#1	#2	#3	#4	#5		Time (d)	#1	#2	#3	#4	#5		Time (d)	#1	#2	#3	#4	#5
28	1						0	18.23	17.89	18.25	18.36	17.96		0	18.23	18.32	18.48	18.59	18.74		0	17.2	17.1	18.2	18.35	18.45		0	18.45	18.1	18.88	18.21	18.78		0	17.85	18.35	18.05	17.99	18.48
26		1					2	17.81	17.56	18.12	18.23	18.01		2	18.01	18.12	18.04	17.12	18.24		2	16.8	16.5	17.25	17.39	17.98		2	18.12	17.56	18.11	17.45	18.14		2	17.02	18.06	17.55	17.45	18.05
28		1					4	17.25	17.31	17.45	17.36	17.69		4	18.2	18.1	18.11	17.55	18.2		4	16.7	16.6	17.35	17.01	17.45		4	18.01	17.44	17.59	17.23	17.56		4	17	17.56	17.25	17.03	17.69
28		1					6	18.16	18.32	18.42	17.89	18.32		6	18.31	18.15	18.16	18.24	18.34		6	17.2	17.5	17.41	17.24	17.55		6	18.14	17.56	18.08	17.69	18.66		6	17.01	17.45	17.36	17.35	17.55
30		1					8	18.32	18.1	18.2	17.36	18.21		8	18.41	18.22	18.04	18.31	18.41		8	17.33	17.52	17.56	17.35	17.45		8	18.45	18.24	18.68	18.04	18.55		8	17.35	17.58	17.99	17.55	17.69
30		1					10	18.41	18.12	18.25	18.69	18.97		10	18.15	18.24	18.14	18.45	18.55		10	17.12	17.48	17.66	17.58	17.89		10	18.63	18.35	18.69	18.23	18.41		10	17.52	17.69	18.25	17.96	18.79
34			1				12	18.9	19.12	18.74	19.23	19.18		12	18.35	18.42	18.78	18.53	19.01		12	17.21	17.56	17.88	17.76	18.02		12	18.78	18.55	19.14	18.58	18.54		12	17.89	17.58	18.14	18.04	18.69
34			1				14	19.32	19.41	19.1	19.23	19.45		14	18.34	18.4	18.95	19.14	19.24		14	17.96	18.05	18.45	18.26	18.45		14	19.05	19.14	19.04	19.05	19.35		14	18.1	17.69	18.26	18.17	18.59
36			1				16	18.86	19.96	19.25	19.36	19.49		16	18.24	18.46	19.05	19.25	19.35		16	18.01	18.35	18.14	18.44	18.52		16	18.89	18.35	19.24	19.2	19.35		16	18.21	18.02	18.33	18.45	18.75
36			1				18	19.2	20.3	19.51	18.98	18.75		18	18.32	18.45	18.98	19.35	19.4		18	18.28	18.56	18.11	18.25	18.63		18	19.04	18.69	19.34	19.35	19.47		18	18.36	18.25	18.47	18.65	18.99
36			1				20	19.32	19.95	18.34	19.41	19.47		20	18.4	18.56	19.01	19.28	19.37		20	18.35	18.49	18.46	18.46	18.72		20	19.34	19.01	19.41	19.58	20.14		20	18.58	18.47	18.9	18.88	18.79
34				1			22	19.51		18.99	19.45	20.71		22	18.25	19.01	19.21	19.35	19.45		22	18.65	18.56	18.55	18.74	19.2		22	19.38	19.14	19.34	19.51	19.78		22	18.48	18.58	18.96	19.05	19.2
34				1			24	19.04		20.17	19.48	19.56		24	18.84	19.25	19.14	19.45	19.58		24	19	18.65	18.88	19.24	19.1		24	19.24	19.35	19.41	19.34	20.14		24	18.57	18.69	19.05	19.14	19.35
36				1			26	19.31				19.41		26	18.74	19.32	19.45	20.35			26	19.04	18.99	19.3	19.04	19.21		26	19.4	19.45	19.31	19.78	19.58		26	19.05	19.05	19.32	19.24	19.38
36				1										28			19.32	20.19			28	19.34	18.78	19.35	19.45	19.77		28	20.1	19.49	19.58	19.88	19.99		28	19.25	19.35	19.45	19.38	19.5
38				1																	30	19.31	19.24	19.01	20.14	20.35		30	20.3	19.89	20.1	20.09	20.19		30	19.7	19.47	19.8	19.53	19.6
44					0																32	19.45	19.36	19.07	19.78	20.45		32	20.2	20.1	20.4	20.06	19.88		32	20.1	19.85	20.4	20.6	20.7
44					0																34	19.01		19.48	19.99			34	19.7	19.8			20.4		34	20.2	20.8	20.7	20.4	20.9
44					0																							36		19.9					36	20.5	21	20.9	20.8	21.1
44					0																														38	20.9	21.2	21.6	21	21.6
44					0																														40	20.85	21.4	21.8	21.3	21.5
																																			42	21	21.45	21.96	21.56	21.66
(k) changes of tumor volume in PBS							(l) changes of tumor volume in P@M							(m) changes of tumor volume in P@M+NIR							(n) changes of tumor volume in PCoA@D+NIR							(o) changes of tumor volume in PCoA@M+NIR							44	21.4	21.56	22	21.36	21.99
	tumor volume (mm3)							tumor volume (mm3)							tumor volume (mm3)							tumor volume (mm3)							tumor volume (mm3)
Time (d)	#1	#2	#3	#4	#5		Time (d)	#1	#2	#3	#4	#5		Time (d)	#1	#2	#3	#4	#5		Time (d)	#1	#2	#3	#4	#5		Time (d)	#1	#2	#3	#4	#5
0	83.8822	73.8411	89.3863	95.1294	75.2365		0	109.801	95.9356	67.661	90.6218	104.446		0	77.9811	104.176	85.1764	101.033	105.147		0	103.741	83.7414	90.269	71.269	103.741		0	64.0327	60.4434	78.256	61.0537	86.215
2	128.292	120.239	103.95	171.3	86.0489		2	196.591	112.285	171.541	148.429	171.3		2	0	0	0	0	0		2	0	0	0	0	0		2	0	0	0	0	0
4	168.49	192.997	143.327	265.418	90.0778		4	344.508	183.568	245.541	300.185	281.775		4	0	0	0	0	0		4	0	0	0	0	0		4	0	0	0	0	0
6	218.6	217.333	167.38	240.179	178.118		6	361.99	320.79	226.464	220.271	272.552		6	0	0	0	0	0		6	0	0	0	0	0		6	0	0	0	0	0
8	273.73	306.292	249.302	300.567	245.467		8	417.698	477.331	298.116	302.538	361.825		8	0	0	0	0	0		8	0	0	0	0	0		8	0	0	0	0	0
10	307.293	320.491	354.348	253.615	255.408		10	472.23	468.2	315.065	229.117	363.354		10	0	0	0	0	0		10	72.7205	0	0	31.25	0		10	0	0	0	0	0
12	311.151	410.153	366.971	366.295	277.234		12	442.355	517.336	420.889	322.941	437.61		12	71.6107	65.263	0	0	43.0137		12	103.792	43.7918	32.56	40.25	63.7918		12	0	0	0	0	0
14	330.023	520.015	410.912	403.779	360.863		14	483.105	632.399	544.222	457.169	541.76		14	73.2959	102.939	52.9392	62.1413	85.0491		14	172.262	72.2615	53.21	102.35	76.2615		14	0	0	0	0	0
16	381.32	610.323	444.581	457.616	452.198		16	525.202	582.738	523.224	353.317	588.601		16	148.096	149.252	69.2523	85.3013	181.822		16	344.887	104.887	105.938	250.21	115.887		16	0	0	0	0	0
18	414.422	728.672	584.555	583.933	539.545		18	607.318	636.094	647	468.072	671.953		18	203.5	193.373	143.372	140.8	306.434		18	385.694	275.693	227.442	260.25	305.694		18	0	0	0	0	0
20	521.51	811.635	734.588	689.499	600.668		20	771.754	734.594	778.992	484.971	705.059		20	243.055	256.766	206.765	177.575	453.94		20	441.531	401.531	340.333	320.333	491.531		20	0	0	0	0	0
22	654.848		789.04	881.009	733.291		22	812.26	768.827	849.263	560.958	818.298		22	343.87	348.852	318.852	287.572	537.722		22	455.58	445.58	407.17	407.17	565.58		22	0	0	0	0	0
24	784.251		878.343	985.664	897.401		24	893.256	968.496	966.961	663.562	962.551		24	501.948	459.098	469.092	429.377	602.017		24	490.209	470.209	501.869	511.869	670.209		24	0	0	0	0	0
26	900.006				969.865		26	930.26	993.267	925.237	796.371			26	620.943	569.768	549.768	599.381	696.76		26	573.378	523.378	618.779	608.779	683.378		26	0	0	0	0	0
							28			985.258	888.076			28	754.386	709.265	619.265	714.101	800.625		28	751.077	611.077	732.908	699.908	715.077		28	0	15	0	0	0
														30	790.23	852.36	789.23	756.36	863.36		30	806.23	745.32	896.36	826.36	802.36		30	0	20.3	0	0	0
														32	865.23	902.3	836.2	803.65	956.36		32	912.3	802.36	952.36	985.6	895.36		32	0	25.23	0	0	0
														34	906.23		992.36	945.69			34	996.3	890.23			978.36		34	0	20.32	0	0	0
																					36		990.36					36	0	40.32	0	0	0
																												38	0	50.36	0	0	0
																												40	0	75.23	0	0	0
																												42	0	83.32	0	0	0
																												44	0	102.2	0	0	0

## Sheet: Fig. 7
Fig. 7 Therapy of in situ tumor in a short time.
50.8
	Temperature (°C)
	PBS				P@M				PCo@M				PCoA@M
Time (s)	#1	#2	#3		#1	#2	#3		#1	#2	#3		#1	#2	#3
0	29.5	30.1	29.4		32	32.4	32.7		31	31.7	32		31.2	31.5	31.4
15	31.5	31	32		33.5	33.9	35		34.7	35.1	35.2		24.1	34.3	34.7
30	31.8	32	32.2		38	38.1	39.2		38	38.9	39		36.9	37.2	37.3
45	32	32.5	32.8		40.2	40.7	41.7		40.3	41.4	41.4		38.7	38.9	39
60	32	32.7	33		42	42.5	42.9		41.9	42.8	42.9		40	40.3	40.3
75	32.6	33.2	33.6		43.6	44.1	45		43.4	44.3	44.3		41.1	42	42.4
90	33.3	33.5	33.6		44.3	45	45.8		45.3	46.2	46.4		42	43	43.6
105	33.4	33.9	33.7		45	45.5	46.3		46.4	46.4	46.6		43.4	44	44.3
120	33.2	34.2	33.6		45.8	46.4	46.7		45.8	46.5	46.8		44.3	45.1	45.8
135	34.3	34	34.2		46.7	47	47.4		46.3	47.2	47		45.3	45.5	46
150	34.1	34.3	34.5		47.5	47.6	48		47	47.4	47.2		45.3	45.3	46.1
165	34.5	34.4	35.1		47.6	48.1	48.4		46.7	47.6	47.5		46.2	47	47.5
180	33.2	34.1	34.2		48.3	48.6	48.8		46.9	47.8	47.6		46.8	47.4	47.5
195	34.1	34.1	34		48.6	48.9	49		47	47.9	48.1		47.7	48.5	48.8
210	34.1	34.3	34.2		49	49.2	49.4		47.6	48.5	49		48.3	49	49.3
225	34.2	34.1	34.1		49	49.2	49.3		47.5	48.6	49.1		48.5	49.3	49.8
240	34.2	34.1	34.5		48.8	49.2	49.5		48.3	47.2	49.2		49.4	49.6	50.2
255	34	34.5	34.2		49.2	49.3	49.5		48.1	48.3	48.9		49.6	50.3	50.8
270	34	34.1	34.4		49.4	49.6	49.5		47.9	48.3	48.9		50.3	51	51.3
285	34.2	34.1	34.2		49.5	49.6	49.7		48.1	48.3	49.1		50.5	51	51.4
300	34.1	34.2	34		49.3	49.7	50		48.3	48.5	49.2		50.8	51.2	51.5

## Sheet: Fig. 8
	Figure 8 Therapy of in situ tumor for a long time.
	(b) relative tumor volume changes
		tumor volume (v)					relative tumor volume (v/v0)								tumor volume (v)					relative tumor volume (v/v0)							tumor volume (v)					relative tumor volume (v/v0)						tumor volume (v)					relative tumor volume (v/v0)						tumor volume (v)
	PBS
		V=0.5*(length*width*width)												PBS+NIR												P@M												P@M+NIR											PCo@M+NIR
mm3
	Time (d)	#1	#2	#3	#4	#5	#1	#2	#3	#4	#5		Time (d)	#1	#2	#3	#4	#5	#1	#2	#3	#4	#5		Time (d)	#1	#2	#3	#4	#5	#1	#2	#3	#4	#5		Time (d)	#1	#2	#3	#4	#5	#1	#2	#3	#4	#5		Time (d)
initial tumor volume (v0)	0	83.8822	73.8412	89.3863	95.1294	75.2365	1	1	1	1	1		0	100	85	75	101.25	92.236	1	1	1	1	1		0	109.801	95.9356	67.661	90.6218	104.446	1	1	1	1	1		0	77.9811	104.176	85.1764	101.033	105.147	1	1	1	1	1		0
	2	128.292	120.239	103.95	171.3	86.0489	1.52943	1.62835	1.16293	1.80071	1.14371		2	125.341	105.231	83.3426	135.313	145.331	1.25341	1.23802	1.11123	1.33642	1.57557		2	196.591	112.285	171.541	148.429	171.3	1.79043	1.17042	2.5353	1.63789	1.64009		2	0	0	0	0	0	0	0	0	0	0		2
	4	168.49	192.997	143.327	265.418	90.0778	2.00864	2.61368	1.60345	2.79007	1.19726		4	186.933	126.926	106.891	176.896	176.944	1.86933	1.49325	1.42522	1.74712	1.9183		4	344.508	183.568	245.541	300.185	281.775	3.13757	1.91345	3.62899	3.3125	2.69781		4	0	0	0	0	0	0	0	0	0	0		4
	6	218.6	217.333	167.38	240.179	178.118	2.60604	2.94326	1.87254	2.52477	2.36744		6	261.876	161.986	121.766	201.945	221.924	2.61876	1.90571	1.62355	1.99452	2.40594		6	361.99	320.79	226.464	220.271	272.552	3.29678	3.3438	3.34704	2.43066	2.60951		6	0	0	0	0	0	0	0	0	0	0		6
	8	273.73	306.292	249.302	300.567	245.467	3.26327	4.14798	2.78904	3.15956	3.2626		8	352.856	212.813	242.763	312.655	302.843	3.52856	2.50368	3.23684	3.08795	3.2832		8	417.698	477.331	298.116	302.538	361.825	3.80415	4.97553	4.40603	3.33847	3.46423		8	0	0	0	0	0	0	0	0	0	0		8
	10	307.293	320.491	354.348	253.615	255.408	3.66338	4.34027	3.96423	2.666	3.39473		10	412.452	282.585	432.543	382.546	442.596	4.12452	3.32453	5.76723	3.77823	4.79831		10	472.23	468.2	315.065	229.117	363.354	4.30078	4.88035	4.65652	2.52828	3.47887		10	0	0	0	0	0	0	0	0	0	0		10
	12	311.151	410.153	366.971	366.295	277.234	3.70938	5.55453	4.10545	3.85049	3.68484		12	491.524	321.413	481.126	415.424	501.62	4.91524	3.78132	6.41501	4.10295	5.4382		12	442.355	517.336	420.889	322.941	437.61	4.0287	5.39254	6.22056	3.56361	4.18983		12	71.6108	65.263	0	0	43.0137	0.918309	0.626466	0	0	0.409083		12
	14	330.023	520.015	410.912	403.779	360.863	3.93436	7.04235	4.59704	4.24453	4.79638		14	521.259	404.097	541.326	501.459	551.077	5.21259	4.75408	7.21768	4.95268	5.97438		14	483.105	632.399	544.222	457.169	541.76	4.39983	6.59191	8.04336	5.04481	5.187		14	73.2959	102.939	52.9392	62.1413	85.0491	0.939919	0.988124	0.621524	0.615058	0.80886		14
	16	381.32	610.324	444.581	457.616	452.198	4.54589	8.26536	4.97371	4.81046	6.01035		16	599.413	509.326	519.426	549.479	605.424	5.99413	5.99207	6.92568	5.42695	6.56357		16	525.202	582.738	523.224	353.317	588.601	4.78322	6.07426	7.73302	3.89881	5.63548		16	148.096	149.252	69.2523	85.3013	201.822	1.89912	1.43269	0.813046	0.84429	1.91944		16
	18	414.422	728.672	584.555	583.933	539.545	4.94053	9.86811	6.53965	6.13831	7.17132		18	653.424	663.347	693.399	613.236	613.457	6.53424	7.80383	9.24532	6.05665	6.65066		18	607.318	636.094	647	468.072	671.953	5.53109	6.63042	9.56237	5.16512	6.43352		18	203.5	193.373	143.372	140.8	326.434	2.60961	1.85621	1.68324	1.3936	3.10456		18
	20	521.51	811.635	734.588	689.499	600.668	6.21717	10.9916	8.21813	7.24801	7.98373		20	732.654	742.346	742.666	742.666	762.457	7.32654	8.73324	9.90221	7.33497	8.26601		20	771.754	734.594	778.992	484.971	705.059	7.02867	7.65715	11.5132	5.3516	6.75048		20	243.055	256.766	206.765	177.575	383.94	3.11684	2.46472	2.42749	1.75759	3.65147		20
	22	654.848	904.86	769.04	811.009	723.291	7.80675	12.2541	8.60356	8.52533	9.61356		22	760.886	710.878	810.459	700.366	856.257	7.60886	8.36327	10.8061	6.91719	9.28292		22	812.26	768.827	849.263	560.958	818.298	7.39757	8.01399	12.5517	6.1901	7.83467		22	343.87	348.852	318.852	287.572	437.722	4.40967	3.34867	3.74343	2.84631	4.16297		22
	24	784.251	950.263	878.343	985.664	867.401	9.34943	12.869	9.82637	10.3613	11.529		24	833.146	833.237	943.126	823.236	903.199	8.33146	9.80278	12.575	8.13072	9.79183		24	893.256	968.496	966.961	663.562	962.551	8.13524	10.0953	14.2913	7.32232	9.2158		24	411.948	459.098	469.093	429.377	502.017	5.28267	4.40693	5.50731	4.24986	4.77444		24
	26	900.006	1060.69	1014.64	1033.8	969.865	10.7294	14.3644	11.3512	10.8673	12.8909		26	967.912	967.86	1070.46	907.459	987.366	9.67912	11.3866	14.2728	8.96256	10.7043		26	910.26	973.267	865.237	796.371	1014.3	8.2901	10.145	12.7878	8.78785	9.71123		26	520.943	569.768	549.768	599.381	526.76	6.68037	5.46926	6.45447	5.93252	5.00976		26
	28	1050	1102.99	1086.9	1135.81	1069.67	12.5176	14.9374	12.1596	11.9396	14.2175		28	1127.79	1027.76	1180.59	998.653	1015.69	11.2779	12.0913	15.7411	9.86324	11.0114		28	1140.25	1017.33	915.258	888.076	1126.5	10.3847	10.6042	13.5271	9.79981	10.7855		28	654.386	709.265	619.265	714.101	680.625	8.3916	6.80831	7.27038	7.06798	6.4731		28
(c) weight change
	Weight (g)
	PBS							PBS+NIR								P@M								P@M+NIR							PCo@M+NIR							PCoA@D+NIR							PCoA@M+NIR
Time (d)	#1	#2	#3	#4	#5		Time (d)	#1	#2	#3	#4	#5			Time (d)	#1	#2	#3	#4	#5			Time (d)	#1	#2	#3	#4	#5		Time (d)	#1	#2	#3	#4	#5		Time (d)	#1	#2	#3	#4	#5		Time (d)	#1	#2	#3	#4	#5
0	17.2	17.5	17.3	16.7	18.1		0	18.5	18.6	17.5	18	18.2			0	19.2	17.9	17.2	18.4	17.1			0	17	16.5	17.3	17.2	16.9		0	17.2	17.2	15.5	18.1	18.3		0	18.1	18.5	17.5	18.2	19		0	17.7	17.1	15.1	16.9	17.3
2	17	17.1	17	16	17.1		2	18.3	18.1	17	17.5	18			2	19	17.2	18	18	16.5			2	16.5	16.3	16.9	16.7	15.8		2	16.2	16.2	14.9	17.4	17.6		2	17.2	18	17	17.5	18.1		2	16	16	14.2	15.8	16.5
4	17.5	17.1	17.5	16.4	17.1		4	18.5	18.4	17.2	17.6	18.3			4	20.8	18.9	18	18.9	18.3			4	16.3	16.2	17	16.6	15.5		4	16.7	16.2	15.4	17.3	17.8		4	17.3	18	16.8	17.6	18		4	16.2	16.7	14.1	15.7	16.8
6	18.3	18.3	18.4	17	18.6		6	19.2	19	18	17.9	18.5			6	21	20	18.2	20	18.8			6	17	17.1	17.1	17.5	16.6		6	17.4	17.1	15.9	18.3	18		6	18.4	18.1	17.6	18.1	18.5		6	17.2	17.8	14.2	16.5	17
8	18.4	18.4	18.4	16.8	18.4		8	18.9	18.9	18.1	18.4	18.6			8	21.3	20	18.1	20.1	18.5			8	17.2	17.1	17.6	17.7	16.6		8	17.5	17.5	16	18.5	18.1		8	18.5	18.3	18	18.2	18.9		8	17.7	17.8	16.5	17	17.1
10	18.7	18.7	18.4	16.8	19.3		10	19.5	19	18.5	18.5	18.5			10	21.6	20	18.3	20.3	18.7			10	17.5	17.1	18	17.8	17		10	17.7	17.7	15.7	18.8	18.6		10	18.8	18.5	18.1	18.6	19		10	18.7	17.8	17.4	17.4	17.2
12	19.6	20.1	19.8	17.6	20.4		12	20.3	20.1	18.3	19	18.8			12	21.6	20.5	18.4	21.2	19.1			12	17.6	17.2	18.1	19.1	17.8		12	18.8	18.7	16	20	18.9		12	19.9	19	18.2	18.5	19.2		12	18.7	18.6	17.3	18	17.5
14	20.1	19.7	19.3	17.5	20.5		14	19.9	19.8	19	19.1	19			14	22.2	20	18.2	20.5	19.2			14	17.8	17.6	18.2	19.4	17.9		14	19	19	16.5	20.3	19		14	20.2	19.1	18.6	19	19.5		14	18.1	18.1	17.1	17.1	18
16	19.6	19.4	19.3	16.8	19.7		16	19.8	19.7	19.2	19.1	19.2			16	21.4	19.7	17.7	19.9	18.4			16	17.7	17.2	18.2	18.9	17.9		16	18.5	18.5	16.5	20.4	19.2		16	19.6	19.1	18.9	19.1	20		16	18.9	18.4	17.8	18.1	18.3
18	19.8	18.8	19.4	17.3	20.2		18	19.9	20	19.5	20	19.6			18	20.9	19.6	17.7	20.4	19			18	18	17.4	18.6	19.7	18.5		18	18.4	18.9	17	20.1	19.3		18	19.8	19.5	19	19.2	20.5		18	19.4	18.9	18.3	18.8	18.4
20	20.1	19.6	19.5	17.3	20.7		20	20.1	20.2	19.9	19.8	19.7			20	21.2	19.8	18.2	21	19.4			20	18.1	17.8	18.9	19.8	18.3		20	19.1	19.6	17.2	20.5	19.5		20	20.2	19.4	19.6	19.6	20.6		20	19.8	19.1	18.5	19.1	19
22	19.8	20	20.5	17.8	20.9		22	19.8	19.7	19.8	20.2	19.9			22	21.3	20.8	18.3	20.3	20.6			22	18	17.4	19	20	18.1		22	19.4	19.5	17.7	20.9	19.6		22	20.2	19.6	19.7	20.2	20.5		22	19.6	18.5	18.6	19.2	19.3
24	20.4	19.8	20.7	18.1	21		24	19.9	19.8	20	20.1	20.1			24	21.2	21	19.2	20.7	21			24	18.2	17.4	19.1	19.1	17.9		24	19.3	19.9	17.9	20.7	19.8		24	20.2	20	20	20.1	20.4		24	19.4	19	19.1	19.4	19.5
26	20.9	19.3	20.7	18.4	21.5		26	19.5	19.6	20.1	20	20.2			26	21.5	20.9	19.4	21.3	19.9			26	18.4	18.3	19.2	18.8	18.9		26	18.8	19.4	17.7	20.4	19.8		26	20.3	20.1	20.2	20.3	20.4		26	19	19.1	18.9	19.3	19.6
28	20.3	19.1	20.3	18	21.6		28	19.8	20.2	19.9	20.3	20.2			28	21.5	20.6	19.8	21.4	19.6			28	18.9	18.7	19.2	18.6	19.2		28	18.7	18.8	17.1	20.3	20		28	19.4	20.2	20.2	20.5	20.6		28	19.5	19.4	19.2	19.5	19.7
(f) tumor quality analysis
	Tumor Weight (g)
																			1.25341	1.23802	1.11123	1.33642	1.57557
	#1	#2	#3	#4	#5														1.86933	1.49325	1.42522	1.74712	1.9183
PBS	0.46	0.51	0.45	0.4	0.43														2.61876	1.90571	1.62355	1.99452	2.40594
PBS+NIR	0.47	0.53	0.48	0.42	0.44														3.52856	2.50368	3.23684	3.08795	3.2832
P@M	0.37	0.44	0.43	0.45	0.5														4.12452	3.32453	5.76723	3.77823	4.79831
P@M+NIR	0.23	0.25	0.24	0.32	0.25														4.91524	3.78132	6.41501	4.10295	5.4382
PCo@M+NIR	0.18	0.18	0.19	0.18	0														5.21259	4.75408	7.21768	4.95268	5.97438
PCoA@D+NIR	0.21	0.32	0.31	0.27	0.35														5.99413	5.99207	6.92568	5.42695	6.56357
PCoA@M+NIR	0	0	0	0	0.1														6.53424	7.80383	9.24532	6.05665	6.65066
																			7.32654	8.73324	9.90221	7.33497	8.26601
																			7.60886	8.36327	10.8061	6.91719	9.28292
																			8.33146	9.80278	12.575	8.13072	9.79183
																			9.67912	11.3866	14.2728	8.96256	10.7043
																			11.2779	12.0913	15.7411	9.86324	11.0114
[truncated: 32 more columns]

## Sheet: Fig. 9
Figure 9 Therapy of metastatic tumor.
(c) luminescence intensity of luciferin reporter gene after Luc-4T1 cells incubation with different volumes of lysate
	Luminescence (RLUx104)
	#1	#2	#3
Control	2660	2901	2125
200 μL	42263	41038	42856
300 μL	30165	30083	32005
400 μL	20458	21456	21896
500 μL	13244	14109	14940

## Sheet: Supplementary Fig. 1-5
Supplementary Fig. 2 Absorption spectra of supernatant for three centrifugal purification of PCoA@M									Supplementary Fig. 4 Energy dispersive spectroscopy analysis of Pco						Supplementary Fig. 5
	Absorbance Intensity (a.u.)								Energy (keV)	Intensity (kCounts)					(A) X-ray photoelectron spectroscopy of PDA				(B) high-resolution XPS spectra of N
									0	0
Wavelength (nm)	First Time	Second Time	Third Time						5	0					Binding Energy (eV)	Intensity (a.u.)			Binding Energy (eV)	Intensity (a.u.)
210	5	3.475	1.759						10	0					1400	17833.3			411.25	1225.83
210.5	5	3.495	1.789						15	0					1399	17006.7			411.2	1257.5
211	5	3.818	1.74						20	0					1398	16906.7			411.15	1242.5
211.5	3.818	5	1.647						25	0					1397	16600			411.1	1275.83
212	5	5	1.653						30	0					1396	16666.7			411.05	1255
212.5	5	3.34	1.546						35	0					1395	16793.3			411	1229.17
213	3.738	5	1.515						40	0					1394	17186.7			410.95	1250.83
213.5	5	3.703	1.525						45	0					1393	16740			410.9	1247.5
214	5	5	1.447						50	0					1392	16440			410.85	1266.67
214.5	3.354	4.34	1.386						55	0					1391	16200			410.8	1265.83
215	5	5	1.365						60	0					1390	16453.3			410.75	1251.67
215.5	5	5	1.296						65	0					1389	16233.3			410.7	1227.5
216	5	5	1.236						70	0					1388	17226.7			410.65	1216.67
216.5	4.215	3.703	1.206						75	0					1387	16346.7			410.6	1217.5
217	3.613	3.818	1.174						80	0					1386	16000			410.55	1223.33
217.5	4.119	4.516	1.064						85	0					1385	16466.7			410.5	1299.17
218	5	5	1.046						90	0					1384	16513.3			410.45	1261.67
218.5	5	5	0.988						95	0					1383	16573.3			410.4	1265.83
219	5	5	0.93						100	0					1382	16206.7			410.35	1275.83
219.5	5	4.817	0.836						105	0					1381	16253.3			410.3	1245
220	5	4.215	0.806						110	0					1380	16273.3			410.25	1240
220.5	5	5	0.752						115	0					1379	16480			410.2	1252.5
221	5	5	0.701						120	2					1378	16120			410.15	1263.33
221.5	5	4.817	0.667						125	1					1377	15980			410.1	1220
222	5	5	0.613						130	2					1376	15780			410.05	1211.67
222.5	5	5	0.57						135	0					1375	16073.3			410	1265.83
223	5	4.039	0.517						140	2					1374	15886.7			409.95	1213.33
223.5	5	4.039	0.473						145	2					1373	15840			409.9	1211.67
224	5	4.119	0.437						150	1					1372	15253.3			409.85	1230.83
224.5	5	3.455	0.391						155	2					1371	15520			409.8	1223.33
225	5	3.194	0.362						160	2					1370	15646.7			409.75	1212.5
225.5	5	2.954	0.324						165	3					1369	15240			409.7	1200.83
226	5	2.644	0.29						170	5					1368	15560			409.65	1215.83
226.5	5	2.37	0.258						175	4					1367	15153.3			409.6	1195
227	5	2.149	0.228						180	8					1366	15306.7			409.55	1215.83
227.5	5	1.919	0.202						185	11					1365	15106.7			409.5	1246.67
228	5	1.706	0.186						190	20					1364	15180			409.45	1253.33
228.5	5	1.516	0.167						195	14					1363	15173.3			409.4	1229.17
229	5	1.351	0.15						200	23					1362	15393.3			409.35	1301.67
229.5	5	1.195	0.14						205	38					1361	15353.3			409.3	1230
230	5	1.062	0.123						210	60					1360	15126.7			409.25	1253.33
230.5	5	0.962	0.116						215	84					1359	15180			409.2	1301.67
231	5	0.869	0.11						220	97					1358	15206.7			409.15	1220
231.5	5	0.78	0.104						225	133					1357	14880			409.1	1200.83
232	5	0.712	0.089						230	195					1356	15513.3			409.05	1276.67
232.5	5	0.652	0.089						235	270					1355	14913.3			409	1312.5
233	5	0.595	0.08						240	314					1354	15346.7			408.95	1273.33
233.5	5	0.546	0.076						245	378					1353	15326.7			408.9	1208.33
234	5	0.509	0.072						250	506					1352	15413.3			408.85	1233.33
234.5	5	0.484	0.066						255	543					1351	15520			408.8	1314.17
235	5	0.452	0.066						260	608					1350	15206.7			408.75	1270
235.5	5	0.429	0.063						265	685					1349	15220			408.7	1257.5
236	5	0.402	0.068						270	700					1348	15173.3			408.65	1225.83
236.5	4.817	0.38	0.061						275	628					1347	14720			408.6	1234.17
237	5	0.366	0.062						280	649					1346	15020			408.55	1314.17
237.5	4.817	0.348	0.061						285	642					1345	14893.3			408.5	1226.67
238	4.817	0.33	0.058						290	516					1344	14600			408.45	1270
238.5	4.119	0.316	0.057						295	438					1343	15680			408.4	1260.83
239	3.972	0.309	0.052						300	363					1342	14766.7			408.35	1271.67
239.5	3.914	0.301	0.051						305	278					1341	15133.3			408.3	1286.67
240	3.587	0.296	0.053						310	219					1340	14773.3			408.25	1236.67
240.5	3.587	0.284	0.051						315	171					1339	14653.3			408.2	1246.67
241	3.385	0.274	0.049						320	109					1338	14620			408.15	1273.33
241.5	3.274	0.265	0.047						325	106					1337	14960			408.1	1250.83
242	3.261	0.259	0.046						330	101					1336	14626.7			408.05	1223.33
242.5	3.068	0.26	0.043						335	74					1335	14706.7			408	1257.5
243	3.018	0.256	0.043						340	79					1334	15133.3			407.95	1272.5
243.5	2.898	0.249	0.041						345	88					1333	14633.3			407.9	1327.5
244	2.844	0.245	0.044						350	124					1332	14693.3			407.85	1263.33
244.5	2.737	0.241	0.04						355	106					1331	14533.3			407.8	1253.33
245	2.647	0.235	0.04						360	132					1330	14926.7			407.75	1325.83
245.5	2.622	0.231	0.043						365	161					1329	15360			407.7	1330
246	2.597	0.229	0.038						370	168					1328	15013.3			407.65	1254.17
246.5	2.54	0.227	0.034						375	183					1327	15186.7			407.6	1280
247	2.444	0.224	0.039						380	194					1326	14973.3			407.55	1269.17
247.5	2.381	0.219	0.036						385	191					1325	15120			407.5	1271.67
248	2.314	0.216	0.034						390	179					1324	14886.7			407.45	1261.67
248.5	2.249	0.215	0.034						395	199					1323	14886.7			407.4	1305.83
249	2.224	0.215	0.033						400	170					1322	14653.3			407.35	1297.5
249.5	2.156	0.212	0.034						405	168					1321	14500			407.3	1282.5
250	2.12	0.211	0.03						410	156					1320	14760			407.25	1271.67
250.5	2.077	0.208	0.033						415	118					1319	15046.7			407.2	1315
251	2.039	0.203	0.03						420	105					1318	14606.7			407.15	1262.5
251.5	2.006	0.202	0.032						425	94					1317	14833.3			407.1	1295.83
252	1.962	0.201	0.029						430	89					1316	15166.7			407.05	1276.67
252.5	1.914	0.197	0.032						435	67					1315	14680			407	1273.33
253	1.877	0.199	0.03						440	56					1314	14466.7			406.95	1285.83
253.5	1.869	0.196	0.029						445	57					1313	14780			406.9	1296.67
254	1.827	0.193	0.026						450	60					1312	14860			406.85	1304.17
254.5	1.803	0.191	0.029						455	81					1311	14913.3			406.8	1307.5
255	1.77	0.19	0.03						460	87					1310	15133.3			406.75	1261.67
255.5	1.747	0.188	0.026						465	87					1309	14700			406.7	1285.83
256	1.729	0.186	0.029						470	109					1308	14693.3			406.65	1315
256.5	1.69	0.187	0.028						475	145					1307	14533.3			406.6	1290.83
257	1.671	0.184	0.029						480	171					1306	14573.3			406.55	1315
257.5	1.649	0.183	0.027						485	210					1305	15513.3			406.5	1297.5
258	1.645	0.179	0.026						490	253					1304	14773.3			406.45	1299.17
258.5	1.619	0.183	0.026						495	315					1303	15046.7			406.4	1275
259	1.609	0.18	0.023						500	364					1302	15266.7			406.35	1314.17
259.5	1.598	0.18	0.027						505	386					1301	15200			406.3	1267.5
260	1.574	0.179	0.024						510	391					1300	15406.7			406.25	1260
260.5	1.566	0.178	0.026						515	465					1299	15333.3			406.2	1238.33
261	1.546	0.177	0.024						520	460					1298	15040			406.15	1266.67
261.5	1.548	0.173	0.026						525	516					1297	14946.7			406.1	1282.5
262	1.534	0.172	0.024						530	471					1296	15360			406.05	1260.83
262.5	1.521	0.168	0.02						535	434					1295	15046.7			406	1273.33
263	1.513	0.171	0.02						540	381					1294	15413.3			405.95	1313.33
263.5	1.512	0.172	0.025						545	309					1293	15540			405.9	1244.17
264	1.5	0.171	0.021						550	316					1292	15093.3			405.85	1313.33
264.5	1.497	0.17	0.024						555	239					1291	15280			405.8	1344.17
265	1.485	0.164	0.024						560	183					1290	15146.7			405.75	1255
265.5	1.483	0.167	0.023						565	160					1289	15526.7			405.7	1290
266	1.47	0.167	0.021						570	105					1288	15613.3			405.65	1241.67
266.5	1.461	0.161	0.022						575	67					1287	15700			405.6	1297.5
267	1.458	0.162	0.02						580	61					1286	15400			405.55	1295.83
267.5	1.447	0.16	0.023						585	40					1285	15366.7			405.5	1269.17
268	1.442	0.16	0.022						590	32					1284	15560			405.45	1307.5
268.5	1.443	0.156	0.02						595	24					1283	15460			405.4	1264.17
269	1.438	0.158	0.021						600	18					1282	15486.7			405.35	1300.83
269.5	1.424	0.159	0.02						605	24					1281	15200			405.3	1325
270	1.431	0.159	0.021						610	18					1280	15326.7			405.25	1282.5
270.5	1.416	0.156	0.021						615	18					1279	15106.7			405.2	1255.83
271	1.395	0.155	0.02						620	16					1278	14793.3			405.15	1284.17
271.5	1.393	0.152	0.019						625	27					1277	15173.3			405.1	1267.5
272	1.382	0.151	0.02						630	13					1276	15086.7			405.05	1290.83
272.5	1.366	0.148	0.018						635	21					1275	14886.7			405	1280.83
273	1.352	0.149	0.02						640	20					1274	15033.3			404.95	1302.5
273.5	1.337	0.147	0.02						645	22					1273	15260			404.9	1269.17
274	1.321	0.142	0.019						650	24					1272	14753.3			404.85	1259.17
274.5	1.296	0.144	0.018						655	33					1271	15300			404.8	1290
275	1.29	0.141	0.018						660	37					1270	15340			404.75	1285
275.5	1.263	0.141	0.019						665	28					1269	15240			404.7	1284.17
276	1.249	0.141	0.018						670	34					1268	15160			404.65	1284.17
276.5	1.226	0.141	0.019						675	45					1267	15273.3			404.6	1302.5
277	1.202	0.141	0.02						680	38					1266	15260			404.55	1299.17
277.5	1.184	0.137	0.018						685	38					1265	15526.7			404.5	1275
278	1.16	0.134	0.02						690	34					1264	15666.7			404.45	1293.33
278.5	1.136	0.133	0.019						695	42					1263	15306.7			404.4	1280
279	1.122	0.134	0.02						700	35					1262	14786.7			404.35	1310
279.5	1.094	0.132	0.02						705	44					1261	15593.3			404.3	1303.33
280	1.071	0.13	0.018						710	31					1260	15793.3			404.25	1269.17
280.5	1.049	0.128	0.021						715	43					1259	15740			404.2	1251.67
281	1.038	0.127	0.017						720	41					1258	15493.3			404.15	1269.17
281.5	1.004	0.121	0.016						725	67					1257	14953.3			404.1	1255.83
282	0.991	0.124	0.014						730	50					1256	15426.7			404.05	1308.33
282.5	0.972	0.123	0.015						735	73					1255	15600			404	1265.83
283	0.953	0.12	0.015						740	75					1254	15580			403.95	1331.67
283.5	0.939	0.117	0.016						745	75					1253	15400			403.9	1304.17
284	0.929	0.119	0.015						750	97					1252	15526.7			403.85	1271.67
284.5	0.908	0.118	0.015						755	106					1251	15220			403.8	1253.33
285	0.901	0.116	0.015						760	116					1250	15353.3			403.75	1290
285.5	0.891	0.116	0.017						765	128					1249	15726.7			403.7	1314.17
286	0.879	0.116	0.013						770	164					1248	15566.7			403.65	1295
286.5	0.874	0.115	0.017						775	160					1247	15580			403.6	1291.67
287	0.867	0.114	0.015						780	169					1246	15566.7			403.55	1277.5
287.5	0.865	0.116	0.015						785	156					1245	16106.7			403.5	1275.83
288	0.866	0.115	0.017						790	189					1244	16120			403.45	1263.33
288.5	0.86	0.115	0.014						795	179					1243	16033.3			403.4	1350.83
289	0.856	0.113	0.014						800	154					1242	15966.7			403.35	1351.67
289.5	0.861	0.115	0.013						805	130					1241	15986.7			403.3	1292.5
290	0.857	0.114	0.017						810	133					1240	16493.3			403.25	1324.17
290.5	0.865	0.113	0.016						815	105					1239	16446.7			403.2	1308.33
291	0.86	0.111	0.01						820	77					1238	16053.3			403.15	1324.17
291.5	0.861	0.113	0.015						825	78					1237	16626.7			403.1	1315
292	0.866	0.112	0.015						830	66					1236	16426.7			403.05	1285
292.5	0.869	0.11	0.014						835	54					1235	16793.3			403	1335
293	0.867	0.11	0.012						840	42					1234	17073.3			402.95	1390.83
293.5	0.873	0.11	0.012						845	37					1233	16373.3			402.9	1397.5
294	0.876	0.108	0.014						850	39					1232	16740			402.85	1366.67
294.5	0.88	0.11	0.015						855	20					1231	15953.3			402.8	1361.67
295	0.882	0.11	0.013						860	18					1230	16900			402.75	1352.5
295.5	0.89	0.112	0.017						865	24					1229	16260			402.7	1463.33
296	0.893	0.11	0.014						870	25					1228	16426.7			402.65	1405.83
296.5	0.899	0.109	0.013						875	18					1227	17180			402.6	1370.83
297	0.905	0.111	0.013						880	25					1226	16480			402.55	1437.5
297.5	0.913	0.111	0.014						885	23					1225	16546.7			402.5	1465
298	0.925	0.11	0.013						890	36					1224	17840			402.45	1440
298.5	0.931	0.111	0.012						895	47					1223	17413.3			402.4	1475.83
299	0.938	0.11	0.014						900	50					1222	17486.7			402.35	1462.5
299.5	0.943	0.109	0.013						905	56					1221	17766.7			402.3	1480
300	0.953	0.107	0.011						910	54					1220	17486.7			402.25	1485
300.5	0.963	0.107	0.012						915	60					1219	17186.7			402.2	1468.33
301	0.972	0.108	0.013						920	57					1218	16553.3			402.15	1517.5
301.5	0.984	0.108	0.011						925	69					1217	16540			402.1	1562.5
302	0.987	0.11	0.01						930	65					1216	16413.3			402.05	1581.67
302.5	1	0.108	0.014						935	81					1215	15960			402	1552.5
303	1.015	0.109	0.013						940	78					1214	15380			401.95	1577.5
303.5	1.025	0.108	0.012						945	76					1213	14960			401.9	1545.83
304	1.039	0.109	0.014						950	74					1212	14660			401.85	1594.17
304.5	1.04	0.11	0.012						955	58					1211	13906.7			401.8	1660.83
305	1.056	0.111	0.014						960	62					1210	13526.7			401.75	1651.67
305.5	1.069	0.109	0.013						965	39					1209	14106.7			401.7	1645
306	1.078	0.107	0.01						970	44					1208	13133.3			401.65	1753.33
306.5	1.09	0.106	0.01						975	35					1207	12540			401.6	1736.67
307	1.108	0.11	0.011						980	37					1206	12780			401.55	1735.83
307.5	1.13	0.111	0.012						985	37					1205	12373.3			401.5	1776.67
308	1.132	0.112	0.009						990	32					1204	11866.7			401.45	1822.5
308.5	1.139	0.107	0.007						995	30					1203	11580			401.4	1901.67
309	1.155	0.105	0.008						1000	11					1202	11813.3			401.35	2003.33
309.5	1.171	0.11	0.008						1005	17					1201	11800			401.3	1946.67
310	1.197	0.108	0.011						1010	11					1200	11753.3			401.25	2066.67
310.5	1.211	0.107	0.011						1015	14					1199	11633.3			401.2	2089.17
311	1.238	0.108	0.01						1020	15					1198	11426.7			401.15	2108.33
311.5	1.247	0.108	0.01						1025	10					1197	11820			401.1	2229.17
312	1.259	0.107	0.01						1030	12					1196	11460			401.05	2354.17
312.5	1.28	0.108	0.009						1035	13					1195	11473.3			401	2400.83
313	1.3	0.107	0.01						1040	6					1194	11840			400.95	2363.33
313.5	1.315	0.107	0.01						1045	13					1193	11573.3			400.9	2552.5
314	1.323	0.108	0.009						1050	8					1192	11566.7			400.85	2527.5
314.5	1.361	0.105	0.009						1055	10					1191	11780			400.8	2603.33
315	1.368	0.106	0.007						1060	16					1190	11980			400.75	2651.67
315.5	1.377	0.11	0.009						1065	9					1189	12086.7			400.7	2799.17
316	1.408	0.11	0.011						1070	7					1188	12206.7			400.65	2767.5
316.5	1.434	0.11	0.012						1075	8					1187	11833.3			400.6	2830.83
317	1.452	0.112	0.013						1080	8					1186	11880			400.55	2932.5
317.5	1.476	0.113	0.01						1085	9					1185	11480			400.5	2980
318	1.493	0.112	0.011						1090	5					1184	11226.7			400.45	3084.17
318.5	1.518	0.114	0.009						1095	6					1183	11666.7			400.4	3090.83
319	1.53	0.112	0.009						1100	6					1182	11940			400.35	3019.17
319.5	1.572	0.112	0.009						1105	8					1181	11813.3			400.3	3027.5
320	1.588	0.111	0.01						1110	6					1180	11880			400.25	3021.67
320.5	1.598	0.111	0.008						1115	4					1179	11526.7			400.2	3041.67
321	1.638	0.112	0.011						1120	10					1178	11980			400.15	2976.67
321.5	1.652	0.112	0.009						1125	7					1177	11813.3			400.1	3026.67
322	1.675	0.111	0.008						1130	6					1176	11733.3			400.05	2961.67
322.5	1.701	0.115	0.008						1135	5					1175	12053.3			400	2903.33
323	1.727	0.115	0.011						1140	5					1174	11900			399.95	2890
323.5	1.747	0.116	0.008						1145	7					1173	11366.7			399.9	2863.33
324	1.771	0.116	0.006						1150	3					1172	11740			399.85	2689.17
324.5	1.799	0.115	0.01						1155	9					1171	11580			399.8	2612.5
325	1.822	0.114	0.01						1160	7					1170	12026.7			399.75	2576.67
325.5	1.841	0.115	0.011						1165	7					1169	11720			399.7	2555.83
326	1.879	0.113	0.006						1170	9					1168	11653.3			399.65	2488.33
326.5	1.891	0.118	0.008						1175	3					1167	11520			399.6	2405
327	1.912	0.116	0.005						1180	7					1166	12393.3			399.55	2333.33
327.5	1.934	0.12	0.01						1185	9					1165	12526.7			399.5	2230.83
328	1.967	0.121	0.008						1190	8					1164	11866.7			399.45	2167.5
328.5	1.995	0.121	0.008						1195	5					1163	11880			399.4	2089.17
329	2.022	0.124	0.005						1200	5					1162	11926.7			399.35	2105.83
329.5	2.026	0.121	0.007						1205	4					1161	11966.7			399.3	2020.83
330	2.041	0.122	0.01						1210	6					1160	12220			399.25	1924.17
330.5	2.073	0.123	0.011						1215	5					1159	12060			399.2	1899.17
331	2.102	0.124	0.012						1220	6					1158	12440			399.15	1847.5
331.5	2.128	0.122	0.012						1225	10					1157	12313.3			399.1	1844.17
332	2.15	0.122	0.008						1230	3					1156	12266.7			399.05	1791.67
332.5	2.168	0.127	0.007						1235	10					1155	12266.7			399	1738.33
333	2.193	0.127	0.009						1240	11					1154	12300			398.95	1727.5
333.5	2.187	0.123	0.009						1245	9					1153	12253.3			398.9	1655
334	2.222	0.128	0.008						1250	8					1152	11926.7			398.85	1622.5
334.5	2.244	0.126	0.01						1255	8					1151	11986.7			398.8	1615
335	2.277	0.131	0.008						1260	5					1150	12420			398.75	1582.5
335.5	2.279	0.129	0.009						1265	6					1149	11966.7			398.7	1578.33
336	2.335	0.13	0.011						1270	8					1148	11926.7			398.65	1543.33
336.5	2.335	0.128	0.007						1275	7					1147	11846.7			398.6	1552.5
337	2.333	0.124	0.008						1280	5					1146	11886.7			398.55	1482.5
337.5	2.37	0.123	0.006						1285	10					1145	12140			398.5	1452.5
338	2.354	0.126	0.009						1290	11					1144	12573.3			398.45	1500.83
338.5	2.412	0.125	0.006						1295	11					1143	12706.7			398.4	1525.83
339	2.415	0.129	0.005						1300	6					1142	12386.7			398.35	1465
339.5	2.429	0.131	0.013						1305	5					1141	12393.3			398.3	1419.17
340	2.431	0.129	0.01						1310	9					1140	12160			398.25	1444.17
340.5	2.444	0.129	0.007						1315	5					1139	12166.7			398.2	1381.67
341	2.478	0.131	0.011						1320	5					1138	12420			398.15	1431.67
341.5	2.457	0.128	0.012						1325	6					1137	12540			398.1	1361.67
342	2.48	0.133	0.008						1330	4					1136	12380			398.05	1318.33
342.5	2.49	0.131	0.014						1335	6					1135	12466.7			398	1290
343	2.509	0.134	0.007						1340	7					1134	12826.7			397.95	1295.83
343.5	2.518	0.131	0.008						1345	8					1133	12780			397.9	1252.5
344	2.567	0.134	0.009						1350	4					1132	12686.7			397.85	1226.67
344.5	2.564	0.129	0.008						1355	6					1131	12413.3			397.8	1235
345	2.582	0.129	0.011						1360	5					1130	12200			397.75	1290
345.5	2.545	0.133	0.008						1365	5					1129	12780			397.7	1296.67
346	2.513	0.128	0.006						1370	4					1128	12846.7			397.65	1220.83
346.5	2.567	0.127	0.007						1375	6					1127	12420			397.6	1201.67
347	2.505	0.126	0.006						1380	4					1126	12606.7			397.55	1265
347.5	2.55	0.124	0.01						1385	10					1125	12993.3			397.5	1250
348	2.554	0.126	0.008						1390	5					1124	12713.3			397.45	1212.5
348.5	2.584	0.125	0.01						1395	4					1123	12806.7			397.4	1155
349	2.557	0.123	0.013						1400	4					1122	12840			397.35	1252.5
349.5	2.513	0.126	0.01						1405	8					1121	12240			397.3	1155.83
350	2.49	0.125	0.007						1410	6					1120	12740			397.25	1163.33
350.5	2.522	0.128	0.009						1415	9					1119	12760			397.2	1187.5
351	2.505	0.125	0.007						1420	6					1118	12540			397.15	1187.5
351.5	2.511	0.126	0.006						1425	6					1117	12713.3			397.1	1148.33
352	2.511	0.123	0.008						1430	3					1116	12706.7			397.05	1210.83
352.5	2.447	0.121	0.008						1435	5					1115	12486.7			397	1122.5
353	2.445	0.122	0.006						1440	4					1114	12686.7			396.95	1200
353.5	2.412	0.118	0.001						1445	12					1113	13060			396.9	1140.83
354	2.421	0.117	0.007						1450	1					1112	12600			396.85	1183.33
354.5	2.388	0.12	0.008						1455	4					1111	12900			396.8	1157.5
355	2.415	0.12	0.007						1460	9					1110	13080			396.75	1142.5
355.5	2.394	0.116	0.009						1465	9					1109	13186.7			396.7	1132.5
356	2.378	0.116	0.01						1470	5					1108	12506.7			396.65	1197.5
356.5	2.358	0.113	0.009						1475	3					1107	13126.7			396.6	1164.17
357	2.325	0.115	0.008						1480	7					1106	12953.3			396.55	1214.17
357.5	2.305	0.116	0.008						1485	2					1105	13346.7			396.5	1133.33
358	2.286	0.117	0.011						1490	3					1104	13493.3			396.45	1129.17
358.5	2.229	0.116	0.01						1495	8					1103	13140			396.4	1165.83
359	2.208	0.112	0.012						1500	2					1102	13273.3			396.35	1181.67
359.5	2.177	0.11	0.013						1505	3					1101	13253.3			396.3	1193.33
360	2.156	0.107	0.012						1510	5					1100	12473.3			396.25	1145.83
360.5	2.121	0.104	0.009						1515	5					1099	13046.7			396.2	1214.17
361	2.101	0.105	0.008						1520	9					1098	13113.3			396.15	1187.5
361.5	2.065	0.095	0.006						1525	6					1097	13106.7			396.1	1163.33
362	2.021	0.1	0.005						1530	6					1096	12893.3			396.05	1168.33
362.5	2.001	0.099	0.006						1535	1					1095	12933.3			396	1117.5
363	1.971	0.097	0.005						1540	4					1094	12426.7			395.95	1126.67
363.5	1.928	0.094	0.007						1545	7					1093	12233.3			395.9	1193.33
364	1.903	0.094	0.006						1550	5					1092	12306.7			395.85	1158.33
364.5	1.851	0.094	0.006						1555	6					1091	12586.7			395.8	1135
365	1.819	0.088	0.005						1560	6					1090	11686.7			395.75	1151.67
365.5	1.777	0.093	0.007						1565	5					1089	12380			395.7	1138.33
366	1.756	0.088	0.009						1570	3					1088	12346.7			395.65	1184.17
366.5	1.725	0.085	0.009						1575	5					1087	12433.3			395.6	1165.83
367	1.678	0.087	0.005						1580	5					1086	12513.3			395.55	1128.33
367.5	1.64	0.086	0.009						1585	4					1085	12666.7			395.5	1226.67
368	1.617	0.083	0.006						1590	5					1084	12393.3			395.45	1191.67
368.5	1.586	0.08	0.007						1595	4					1083	12026.7			395.4	1137.5
369	1.527	0.076	0.009						1600	7					1082	12413.3			395.35	1134.17
369.5	1.49	0.076	0.004						1605	4					1081	12313.3			395.3	1142.5
370	1.452	0.075	0.005						1610	3					1080	12160			395.25	1168.33
370.5	1.418	0.074	0.006						1615	4					1079	12460			395.2	1115.83
371	1.383	0.073	0.008						1620	5					1078	12646.7			395.15	1147.5
371.5	1.348	0.071	0.008						1625	7					1077	12173.3			395.1	1093.33
372	1.322	0.073	0.006						1630	4					1076	12406.7			395.05	1180
372.5	1.287	0.07	0.005						1635	4					1075	12280			395	1157.5
373	1.248	0.069	0.004						1640	3					1074	12586.7			394.95	1137.5
373.5	1.21	0.066	0.008						1645	7					1073	12586.7			394.9	1115
374	1.177	0.062	0.003						1650	6					1072	12826.7			394.85	1144.17
374.5	1.152	0.062	0.003						1655	9					1071	12806.7			394.8	1166.67
375	1.125	0.062	0.003						1660	6					1070	13126.7			394.75	1103.33
375.5	1.093	0.057	0.005						1665	12					1069	13186.7			394.7	1155.83
376	1.06	0.058	0.002						1670	11					1068	13160			394.65	1143.33
376.5	1.035	0.057	0.005						1675	24					1067	13020			394.6	1140.83
377	1.011	0.057	0.005						1680	18					1066	12540			394.55	1178.33
377.5	0.984	0.057	0.006						1685	29					1065	12253.3			394.5	1155.83
378	0.961	0.059	0.008						1690	42					1064	12126.7			394.45	1140
378.5	0.938	0.056	0.006						1695	58					1063	12713.3			394.4	1142.5
379	0.913	0.059	0.007						1700	48					1062	12553.3			394.35	1170
379.5	0.891	0.053	0.007						1705	53					1061	12633.3			394.3	1167.5
380	0.869	0.054	0.007						1710	71					1060	12413.3			394.25	1177.5
380.5	0.852	0.051	0.007						1715	79					1059	12300
381	0.835	0.05	0.006						1720	99					1058	12633.3
381.5	0.822	0.052	0.005						1725	93					1057	12640
382	0.807	0.055	0.008						1730	95					1056	12733.3
382.5	0.792	0.052	0.007						1735	121					1055	12913.3
383	0.778	0.05	0.006						1740	115					1054	12813.3
383.5	0.768	0.049	0.005						1745	135					1053	12606.7
384	0.759	0.046	0.005						1750	105					1052	12920
384.5	0.75	0.049	0.002						1755	108					1051	12526.7
385	0.743	0.048	0.003						1760	94					1050	12906.7
385.5	0.736	0.046	0.003						1765	92					1049	12600
386	0.731	0.048	0.004						1770	93					1048	12726.7
386.5	0.727	0.049	0.004						1775	75					1047	13386.7
387	0.724	0.049	0.006						1780	61					1046	13280
387.5	0.725	0.048	0.007						1785	56					1045	12780
388	0.726	0.048	0.005						1790	56					1044	13120
388.5	0.72	0.049	0.007						1795	36					1043	12546.7
389	0.725	0.049	0.005						1800	34					1042	13006.7
389.5	0.726	0.049	0.006						1805	18					1041	12593.3
390	0.728	0.05	0.006						1810	30					1040	12706.7
390.5	0.731	0.049	0.006						1815	10					1039	13466.7
391	0.735	0.05	0.005						1820	16					1038	13293.3
391.5	0.741	0.05	0.006						1825	12					1037	13466.7
392	0.744	0.048	0.007						1830	10					1036	13220
392.5	0.75	0.05	0.006						1835	4					1035	13013.3
393	0.76	0.05	0.008						1840	13					1034	13180
393.5	0.766	0.052	0.007						1845	7					1033	13386.7
394	0.774	0.054	0.007						1850	12					1032	13406.7
394.5	0.781	0.05	0.007						1855	12					1031	13180
395	0.786	0.051	0.006						1860	6					1030	13266.7
395.5	0.8	0.049	0.005						1865	15					1029	12886.7
396	0.805	0.05	0.008						1870	8					1028	12926.7
396.5	0.816	0.052	0.005						1875	5					1027	12793.3
397	0.833	0.053	0.006						1880	10					1026	13733.3
397.5	0.843	0.055	0.007						1885	7					1025	13646.7
398	0.853	0.053	0.008						1890	5					1024	13053.3
398.5	0.861	0.055	0.008						1895	4					1023	13460
399	0.872	0.055	0.005						1900	4					1022	13493.3
399.5	0.889	0.056	0.007						1905	4					1021	14246.7
400	0.896	0.057	0.005						1910	6					1020	13540
400.5	0.906	0.056	0.005						1915	5					1019	13453.3
401	0.922	0.055	0.005						1920	5					1018	13833.3
401.5	0.931	0.057	0.005						1925	5					1017	13366.7
402	0.945	0.057	0.004						1930	4					1016	14013.3
402.5	0.96	0.058	0.006						1935	2					1015	14033.3
403	0.975	0.058	0.007						1940	3					1014	13720
403.5	0.984	0.057	0.005						1945	1					1013	13760
404	0.996	0.057	0.005						1950	2					1012	13806.7
404.5	1.012	0.057	0.004						1955	3					1011	14120
405	1.022	0.06	0.005						1960	1					1010	13793.3
405.5	1.04	0.061	0.006						1965	1					1009	13946.7
406	1.05	0.062	0.005						1970	7					1008	13613.3
406.5	1.065	0.061	0.006						1975	2					1007	13686.7
407	1.075	0.063	0.005						1980	3					1006	13640
407.5	1.085	0.061	0.005						1985	2					1005	14146.7
408	1.102	0.06	0.005						1990	1					1004	13966.7
408.5	1.114	0.063	0.005						1995	3					1003	13860
409	1.13	0.063	0.006						2000	7					1002	14220
409.5	1.143	0.064	0.006						2005	3					1001	13873.3
410	1.154	0.062	0.006						2010	1					1000	14573.3
410.5	1.166	0.063	0.005						2015	5					999	14626.7
411	1.179	0.063	0.005						2020	3					998	14833.3
411.5	1.192	0.065	0.006						2025	1					997	14693.3
412	1.202	0.065	0.005						2030	3					996	15206.7
412.5	1.215	0.067	0.005						2035	3					995	15006.7
413	1.222	0.067	0.005						2040	0					994	15220
413.5	1.237	0.067	0.005						2045	5					993	14233.3
414	1.247	0.069	0.003						2050	6					992	14506.7
414.5	1.258	0.066	0.005						2055	5					991	14240
415	1.268	0.067	0.004						2060	1					990	14366.7
415.5	1.279	0.068	0.005						2065	3					989	14053.3
416	1.285	0.069	0.002						2070	2					988	13940
416.5	1.3	0.071	0.005						2075	4					987	13573.3
417	1.312	0.071	0.005						2080	2					986	13840
417.5	1.319	0.069	0.005						2085	3					985	13566.7
418	1.327	0.07	0.003						2090	4					984	13753.3
418.5	1.344	0.07	0.005						2095	1					983	13773.3
419	1.347	0.071	0.004						2100	2					982	13580
419.5	1.356	0.072	0.004						2105	3					981	13553.3
420	1.366	0.074	0.004						2110	5					980	13460
420.5	1.373	0.073	0.008						2115	6					979	13840
421	1.38	0.075	0.007						2120	1					978	14746.7
421.5	1.384	0.076	0.007						2125	0					977	15280
422	1.395	0.075	0.005						2130	5					976	15380
422.5	1.401	0.074	0.005						2135	5					975	16160
423	1.405	0.075	0.005						2140	0					974	16346.7
423.5	1.414	0.075	0.006						2145	1					973	16693.3
424	1.417	0.075	0.006						2150	5					972	15773.3
424.5	1.421	0.075	0.005						2155	2					971	15673.3
425	1.429	0.075	0.005						2160	1					970	15860
425.5	1.43	0.076	0.006						2165	2					969	14800
426	1.436	0.078	0.005						2170	1					968	13813.3
426.5	1.442	0.076	0.007						2175	3					967	13920
427	1.442	0.077	0.005						2180	1					966	13060
427.5	1.442	0.077	0.006						2185	2					965	12486.7
428	1.445	0.078	0.006						2190	4					964	11826.7
428.5	1.454	0.079	0.006						2195	3					963	10680
429	1.452	0.079	0.005						2200	3					962	10553.3
429.5	1.451	0.077	0.005						2205	5					961	10326.7
430	1.457	0.077	0.004						2210	2					960	10340
430.5	1.459	0.077	0.004						2215	2					959	10040
431	1.453	0.077	0.006						2220	3					958	10040
431.5	1.455	0.078	0.004						2225	4					957	10000
432	1.453	0.076	0.004						2230	3					956	9560
432.5	1.455	0.076	0.004						2235	8					955	9713.33
433	1.449	0.077	0.004						2240	7					954	9746.67
433.5	1.448	0.078	0.004						2245	3					953	10200
434	1.444	0.078	0.005						2250	1					952	9973.33
434.5	1.445	0.077	0.005						2255	3					951	9940
435	1.443	0.078	0.005						2260	2					950	9986.67
435.5	1.442	0.077	0.004						2265	4					949	9660
436	1.431	0.078	0.005						2270	6					948	10266.7
436.5	1.426	0.078	0.005						2275	4					947	9726.67
437	1.419	0.078	0.004						2280	8					946	9760
437.5	1.419	0.077	0.005						2285	9					945	9626.67
438	1.412	0.076	0.005						2290	7					944	9820
438.5	1.407	0.077	0.004						2295	3					943	10060
439	1.399	0.076	0.004						2300	10					942	10000
439.5	1.392	0.077	0.005						2305	8					941	9813.33
440	1.379	0.077	0.005						2310	18					940	10006.7
440.5	1.372	0.076	0.005						2315	9					939	9873.33
441	1.366	0.075	0.005						2320	11					938	9913.33
441.5	1.354	0.075	0.004						2325	9					937	9533.33
442	1.35	0.076	0.004						2330	5					936	9913.33
442.5	1.341	0.075	0.003						2335	5					935	10066.7
443	1.333	0.076	0.005						2340	10					934	10380
443.5	1.317	0.074	0.006						2345	4					933	9820
444	1.308	0.074	0.005						2350	3					932	10420
444.5	1.298	0.073	0.003						2355	5					931	10273.3
445	1.282	0.073	0.004						2360	5					930	10040
445.5	1.275	0.072	0.004						2365	5					929	10240
446	1.267	0.073	0.004						2370	3					928	9980
446.5	1.253	0.073	0.004						2375	5					927	9926.67
447	1.243	0.073	0.005						2380	0					926	10146.7
447.5	1.227	0.072	0.005						2385	3					925	9940
448	1.213	0.072	0.005						2390	7					924	10193.3
448.5	1.203	0.072	0.004						2395	7					923	10546.7
449	1.193	0.072	0.004						2400	2					922	10153.3
449.5	1.183	0.071	0.006						2405	3					921	10093.3
450	1.166	0.071	0.005						2410	4					920	9913.33
450.5	1.152	0.071	0.004						2415	2					919	10226.7
451	1.137	0.069	0.005						2420	1					918	10406.7
451.5	1.126	0.069	0.005						2425	1					917	9920
452	1.111	0.068	0.005						2430	4					916	10300
452.5	1.1	0.069	0.005						2435	2					915	9933.33
453	1.087	0.068	0.005						2440	1					914	9846.67
453.5	1.073	0.067	0.005						2445	5					913	9606.67
454	1.057	0.068	0.004						2450	2					912	9866.67
454.5	1.042	0.067	0.005						2455	4					911	10360
455	1.026	0.064	0.004						2460	6					910	9886.67
455.5	1.015	0.064	0.003						2465	4					909	10493.3
456	0.999	0.065	0.004						2470	1					908	10806.7
456.5	0.984	0.065	0.003						2475	2					907	10486.7
457	0.971	0.065	0.005						2480	2					906	9940
457.5	0.957	0.065	0.004						2485	2					905	10233.3
458	0.941	0.064	0.005						2490	7					904	10526.7
458.5	0.927	0.063	0.006						2495	1					903	10260
459	0.912	0.062	0.005						2500	5					902	10433.3
459.5	0.897	0.062	0.004						2505	7					901	10593.3
460	0.885	0.062	0.004						2510	6					900	10220
460.5	0.872	0.061	0.004						2515	2					899	10413.3
461	0.852	0.059	0.005						2520	1					898	10546.7
461.5	0.838	0.059	0.005						2525	4					897	10480
462	0.826	0.06	0.005						2530	2					896	10173.3
462.5	0.812	0.058	0.004						2535	2					895	10513.3
463	0.797	0.059	0.004						2540	4					894	10600
463.5	0.781	0.057	0.005						2545	3					893	10620
464	0.768	0.056	0.005						2550	6					892	10513.3
464.5	0.753	0.056	0.004						2555	1					891	10253.3
465	0.737	0.056	0.004						2560	3					890	10593.3
465.5	0.723	0.056	0.005						2565	3					889	10713.3
466	0.708	0.056	0.005						2570	4					888	10626.7
466.5	0.694	0.053	0.004						2575	3					887	10633.3
467	0.679	0.053	0.004						2580	3					886	10773.3
467.5	0.665	0.054	0.005						2585	5					885	10533.3
468	0.65	0.053	0.005						2590	2					884	10533.3
468.5	0.636	0.051	0.004						2595	5					883	10633.3
469	0.622	0.052	0.004						2600	8					882	10660
469.5	0.609	0.051	0.005						2605	6					881	10780
470	0.595	0.05	0.004						2610	5					880	10873.3
470.5	0.582	0.05	0.004						2615	3					879	11060
471	0.568	0.05	0.005						2620	2					878	10646.7
471.5	0.555	0.049	0.004						2625	12					877	10433.3
472	0.539	0.047	0.004						2630	0					876	10966.7
472.5	0.526	0.048	0.004						2635	6					875	11206.7
473	0.513	0.046	0.004						2640	5					874	11346.7
473.5	0.502	0.046	0.004						2645	6					873	10946.7
474	0.49	0.045	0.003						2650	1					872	10566.7
474.5	0.478	0.046	0.004						2655	3					871	10780
475	0.464	0.044	0.005						2660	3					870	10413.3
475.5	0.451	0.044	0.005						2665	5					869	10880
476	0.439	0.044	0.004						2670	7					868	10673.3
476.5	0.429	0.044	0.005						2675	3					867	10626.7
477	0.417	0.043	0.005						2680	6					866	10973.3
477.5	0.407	0.042	0.005						2685	7					865	11040
478	0.396	0.042	0.004						2690	3					864	11053.3
478.5	0.385	0.04	0.004						2695	3					863	11313.3
479	0.375	0.04	0.004						2700	4					862	11180
479.5	0.366	0.04	0.004						2705	4					861	11026.7
480	0.356	0.039	0.005						2710	1					860	10586.7
480.5	0.346	0.039	0.004						2715	4					859	11100
481	0.337	0.039	0.003						2720	2					858	11053.3
481.5	0.329	0.038	0.004						2725	3					857	11013.3
482	0.321	0.038	0.004						2730	3					856	11406.7
482.5	0.312	0.037	0.006						2735	0					855	11060
483	0.305	0.037	0.005						2740	1					854	10793.3
483.5	0.298	0.036	0.003						2745	1					853	11140
484	0.292	0.036	0.004						2750	4					852	10933.3
484.5	0.285	0.035	0.005						2755	3					851	11126.7
485	0.278	0.034	0.006						2760	5					850	10940
485.5	0.272	0.035	0.005						2765	7					849	10620
486	0.266	0.034	0.004						2770	4					848	10893.3
486.5	0.261	0.034	0.003						2775	2					847	11273.3
487	0.256	0.033	0.004						2780	1					846	11053.3
487.5	0.25	0.033	0.004						2785	3					845	11166.7
488	0.246	0.032	0.004						2790	3					844	11026.7
488.5	0.24	0.032	0.005						2795	2					843	11400
489	0.235	0.031	0.005						2800	6					842	11000
489.5	0.231	0.033	0.003						2805	2					841	11100
490	0.229	0.032	0.003						2810	3					840	11580
490.5	0.226	0.03	0.003						2815	2					839	11693.3
491	0.223	0.029	0.005						2820	4					838	11593.3
491.5	0.22	0.029	0.005						2825	1					837	11346.7
492	0.215	0.031	0.006						2830	2					836	11293.3
492.5	0.213	0.03	0.005						2835	8					835	11453.3
493	0.209	0.029	0.005						2840	0					834	11266.7
493.5	0.207	0.029	0.003						2845	5					833	11220
494	0.204	0.028	0.003						2850	1					832	11186.7
494.5	0.203	0.026	0.003						2855	6					831	11566.7
495	0.201	0.027	0.004						2860	0					830	11513.3
495.5	0.2	0.028	0.004						2865	2					829	11300
496	0.198	0.028	0.004						2870	5					828	10826.7
496.5	0.196	0.028	0.004						2875	3					827	11660
497	0.195	0.027	0.003						2880	6					826	11280
497.5	0.194	0.027	0.003						2885	2					825	10820
498	0.193	0.026	0.004						2890	2					824	11326.7
498.5	0.192	0.026	0.005						2895	1					823	11593.3
499	0.191	0.027	0.004						2900	3					822	11260
499.5	0.19	0.026	0.004						2905	1					821	11440
500	0.19	0.025	0.004						2910	0					820	11393.3
500.5	0.188	0.025	0.005						2915	1					819	11733.3
501	0.188	0.025	0.004						2920	5					818	11220
501.5	0.187	0.025	0.004						2925	5					817	11500
502	0.187	0.025	0.004						2930	1					816	11606.7
502.5	0.188	0.024	0.004						2935	3					815	11306.7
503	0.186	0.024	0.004						2940	4					814	11680
503.5	0.186	0.024	0.004						2945	1					813	11586.7
504	0.186	0.024	0.004						2950	1					812	11866.7
504.5	0.185	0.023	0.004						2955	5					811	11480
505	0.186	0.023	0.004						2960	1					810	11686.7
505.5	0.185	0.023	0.004						2965	2					809	11140
506	0.185	0.022	0.003						2970	2					808	11633.3
506.5	0.186	0.022	0.004						2975	1					807	11740
507	0.184	0.021	0.002						2980	2					806	11993.3
507.5	0.184	0.022	0.003						2985	1					805	11593.3
508	0.185	0.021	0.003						2990	3					804	11453.3
508.5	0.185	0.022	0.003						2995	0					803	11420
509	0.186	0.022	0.004						3000	2					802	11813.3
509.5	0.185	0.021	0.003						3005	4					801	11740
510	0.185	0.021	0.004						3010	2					800	11060
510.5	0.185	0.021	0.003						3015	1					799	11766.7
511	0.186	0.021	0.004						3020	3					798	11513.3
511.5	0.187	0.02	0.005						3025	1					797	11320
512	0.187	0.02	0.004						3030	3					796	11533.3
512.5	0.187	0.021	0.003						3035	1					795	11553.3
513	0.188	0.021	0.005						3040	5					794	11880
513.5	0.189	0.02	0.005						3045	2					793	11626.7
514	0.188	0.02	0.005						3050	5					792	12340
514.5	0.187	0.019	0.003						3055	6					791	12253.3
515	0.187	0.019	0.003						3060	5					790	12206.7
515.5	0.186	0.018	0.003						3065	2					789	12066.7
516	0.189	0.018	0.003						3070	4					788	11806.7
516.5	0.188	0.019	0.003						3075	3					787	11573.3
517	0.189	0.018	0.004						3080	1					786	11573.3
517.5	0.189	0.019	0.004						3085	3					785	11973.3
518	0.19	0.018	0.003						3090	2					784	12146.7
518.5	0.19	0.018	0.003						3095	4					783	12200
519	0.19	0.018	0.004						3100	4					782	11960
519.5	0.191	0.017	0.003						3105	1					781	11920
520	0.191	0.017	0.003						3110	1					780	12306.7
520.5	0.191	0.017	0.002						3115	3					779	12313.3
521	0.191	0.017	0.003						3120	1					778	12340
521.5	0.192	0.017	0.003						3125	1					777	12386.7
522	0.193	0.016	0.003						3130	2					776	12206.7
522.5	0.193	0.017	0.003						3135	2					775	12093.3
523	0.193	0.017	0.003						3140	1					774	12226.7
523.5	0.193	0.017	0.005						3145	2					773	12153.3
524	0.194	0.017	0.004						3150	5					772	12186.7
524.5	0.194	0.017	0.005						3155	1					771	12433.3
525	0.194	0.017	0.003						3160	2					770	12640
525.5	0.195	0.016	0.004						3165	2					769	12233.3
526	0.195	0.017	0.005						3170	1					768	12580
526.5	0.195	0.016	0.004						3175	1					767	12166.7
527	0.196	0.016	0.004						3180	2					766	12546.7
527.5	0.196	0.016	0.003						3185	1					765	12506.7
528	0.196	0.016	0.004						3190	0					764	11966.7
528.5	0.196	0.016	0.003						3195	1					763	11800
529	0.198	0.016	0.004						3200	3					762	12140
529.5	0.199	0.015	0.004						3205	2					761	12426.7
530	0.199	0.015	0.003						3210	2					760	12453.3
530.5	0.198	0.017	0.003						3215	2					759	12353.3
531	0.199	0.016	0.004						3220	1					758	12146.7
531.5	0.199	0.016	0.004						3225	0					757	12420
532	0.198	0.016	0.003						3230	1					756	12453.3
532.5	0.2	0.015	0.004						3235	1					755	11906.7
533	0.2	0.016	0.004						3240	2					754	12120
533.5	0.201	0.016	0.003						3245	1					753	12246.7
534	0.201	0.016	0.004						3250	2					752	12306.7
534.5	0.202	0.016	0.004						3255	2					751	12020
535	0.203	0.016	0.004						3260	2					750	12766.7
535.5	0.204	0.014	0.003						3265	1					749	12560
536	0.204	0.015	0.004						3270	1					748	12466.7
536.5	0.204	0.015	0.004						3275	3					747	12593.3
537	0.206	0.014	0.003						3280	3					746	12660
537.5	0.207	0.015	0.003						3285	3					745	12713.3
538	0.206	0.015	0.004						3290	1					744	12480
538.5	0.208	0.015	0.003						3295	4					743	12733.3
539	0.208	0.015	0.003						3300	3					742	12526.7
539.5	0.209	0.014	0.004						3305	1					741	13073.3
540	0.21	0.014	0.004						3310	4					740	13060
540.5	0.211	0.015	0.003						3315	1					739	13180
541	0.212	0.014	0.004						3320	5					738	12806.7
541.5	0.212	0.015	0.003						3325	2					737	13066.7
542	0.213	0.014	0.003						3330	1					736	12480
542.5	0.214	0.015	0.004						3335	0					735	12320
543	0.215	0.015	0.003						3340	1					734	12646.7
543.5	0.216	0.014	0.003						3345	1					733	12780
544	0.218	0.014	0.003						3350	3					732	12186.7
544.5	0.218	0.014	0.003						3355	4					731	12733.3
545	0.22	0.014	0.003						3360	2					730	12860
545.5	0.221	0.014	0.003						3365	3					729	13053.3
546	0.222	0.015	0.003						3370	3					728	13026.7
546.5	0.225	0.014	0.003						3375	1					727	12766.7
547	0.226	0.013	0.003						3380	2					726	13200
547.5	0.226	0.014	0.004						3385	0					725	13206.7
548	0.227	0.014	0.003						3390	2					724	13326.7
548.5	0.228	0.014	0.003						3395	3					723	12860
549	0.231	0.014	0.003						3400	4					722	12986.7
549.5	0.232	0.014	0.003						3405	2					721	12573.3
550	0.233	0.014	0.003						3410	2					720	13053.3
550.5	0.235	0.014	0.004						3415	2					719	13300
551	0.236	0.014	0.004						3420	1					718	13440
551.5	0.237	0.014	0.004						3425	2					717	12906.7
552	0.238	0.014	0.004						3430	2					716	12580
552.5	0.24	0.014	0.003						3435	1					715	13133.3
553	0.241	0.015	0.004						3440	3					714	13360
553.5	0.242	0.015	0.004						3445	2					713	12906.7
554	0.243	0.015	0.002						3450	4					712	13206.7
554.5	0.244	0.015	0.003						3455	0					711	13106.7
555	0.245	0.014	0.003						3460	2					710	13160
555.5	0.245	0.014	0.003						3465	2					709	13360
556	0.246	0.014	0.003						3470	2					708	13166.7
556.5	0.247	0.015	0.004						3475	1					707	13066.7
557	0.248	0.015	0.003						3480	2					706	12660
557.5	0.248	0.015	0.004						3485	3					705	13000
558	0.248	0.014	0.003						3490	4					704	13313.3
558.5	0.248	0.015	0.003						3495	4					703	13100
559	0.248	0.015	0.003						3500	1					702	12753.3
559.5	0.248	0.015	0.004						3505	3					701	13286.7
560	0.248	0.015	0.004						3510	3					700	13480
560.5	0.247	0.015	0.004						3515	4					699	13553.3
561	0.247	0.015	0.004						3520	2					698	13620
561.5	0.247	0.015	0.003						3525	1					697	13593.3
562	0.246	0.014	0.003						3530	1					696	13500
562.5	0.245	0.015	0.003						3535	2					695	13060
563	0.245	0.015	0.002						3540	1					694	13113.3
563.5	0.244	0.015	0.003						3545	3					693	13080
564	0.243	0.015	0.003						3550	2					692	13126.7
564.5	0.242	0.015	0.003						3555	0					691	13293.3
565	0.241	0.015	0.003						3560	1					690	13333.3
565.5	0.242	0.015	0.003						3565	2					689	13393.3
566	0.24	0.016	0.003						3570	2					688	13566.7
566.5	0.239	0.016	0.003						3575	5					687	13320
567	0.237	0.016	0.003						3580	1					686	14226.7
567.5	0.236	0.015	0.003						3585	3					685	13460
568	0.234	0.015	0.003						3590	0					684	13420
568.5	0.234	0.015	0.003						3595	3					683	13566.7
569	0.232	0.016	0.003						3600	1					682	13746.7
569.5	0.231	0.016	0.003						3605	3					681	13973.3
570	0.231	0.016	0.003						3610	2					680	13740
570.5	0.228	0.016	0.004						3615	2					679	13580
571	0.228	0.015	0.003						3620	4					678	13553.3
571.5	0.226	0.015	0.004						3625	2					677	13613.3
572	0.225	0.016	0.003						3630	6					676	13213.3
572.5	0.224	0.017	0.004						3635	2					675	13540
573	0.223	0.016	0.003						3640	4					674	13593.3
573.5	0.222	0.016	0.004						3645	2					673	13913.3
574	0.219	0.016	0.003						3650	4					672	14193.3
574.5	0.219	0.015	0.003						3655	2					671	14120
575	0.218	0.016	0.003						3660	1					670	13660
575.5	0.217	0.015	0.004						3665	0					669	13433.3
576	0.216	0.016	0.004						3670	1					668	13313.3
576.5	0.216	0.015	0.003						3675	3					667	13806.7
577	0.215	0.016	0.003						3680	2					666	13920
577.5	0.214	0.016	0.003						3685	3					665	13880
578	0.212	0.015	0.003						3690	4					664	14033.3
578.5	0.212	0.014	0.003						3695	3					663	14560
579	0.211	0.015	0.002						3700	3					662	13773.3
579.5	0.21	0.015	0.001						3705	1					661	14033.3
580	0.209	0.015	0.002						3710	3					660	13966.7
580.5	0.208	0.015	0.002						3715	2					659	14360
581	0.208	0.016	0.002						3720	5					658	14800
581.5	0.207	0.015	0.002						3725	3					657	14106.7
582	0.206	0.016	0.003						3730	1					656	13833.3
582.5	0.206	0.016	0.003						3735	2					655	13993.3
583	0.205	0.015	0.002						3740	1					654	14173.3
583.5	0.204	0.016	0.003						3745	0					653	14373.3
584	0.204	0.015	0.002						3750	2					652	14333.3
584.5	0.203	0.015	0.002						3755	6					651	14346.7
585	0.203	0.016	0.003						3760	1					650	14266.7
585.5	0.202	0.016	0.003						3765	1					649	13880
586	0.202	0.015	0.003						3770	5					648	13806.7
586.5	0.2	0.015	0.003						3775	0					647	14373.3
587	0.199	0.016	0.003						3780	0					646	14133.3
587.5	0.199	0.016	0.002						3785	0					645	14200
588	0.198	0.016	0.003						3790	3					644	14706.7
588.5	0.196	0.015	0.003						3795	1					643	14433.3
589	0.197	0.015	0.004						3800	4					642	14506.7
589.5	0.195	0.016	0.003						3805	3					641	14026.7
590	0.193	0.016	0.003						3810	4					640	14233.3
590.5	0.193	0.015	0.002						3815	3					639	14433.3
591	0.191	0.015	0.003						3820	2					638	14286.7
591.5	0.19	0.015	0.002						3825	4					637	14426.7
592	0.189	0.015	0.003						3830	3					636	14086.7
592.5	0.187	0.015	0.003						3835	1					635	14533.3
593	0.185	0.016	0.003						3840	3					634	14573.3
593.5	0.185	0.016	0.004						3845	2					633	14706.7
594	0.183	0.015	0.003						3850	1					632	14246.7
594.5	0.182	0.015	0.004						3855	2					631	14506.7
595	0.18	0.015	0.004						3860	1					630	14486.7
595.5	0.178	0.014	0.003						3865	2					629	13993.3
596	0.177	0.013	0.003						3870	3					628	13886.7
596.5	0.175	0.013	0.003						3875	2					627	14460
597	0.173	0.013	0.002						3880	0					626	14813.3
597.5	0.17	0.013	0.003						3885	1					625	14753.3
598	0.17	0.012	0.003						3890	4					624	14266.7
598.5	0.168	0.012	0.003						3895	2					623	14873.3
599	0.168	0.012	0.003						3900	3					622	14766.7
599.5	0.165	0.012	0.003						3905	1					621	14346.7
600	0.164	0.013	0.003						3910	1					620	14806.7
600.5	0.162	0.012	0.002						3915	3					619	15086.7
601	0.16	0.01	0.002						3920	1					618	14906.7
601.5	0.158	0.01	0.002						3925	6					617	15460
602	0.157	0.01	0.002						3930	3					616	14760
602.5	0.156	0.011	0.002						3935	0					615	14986.7
603	0.156	0.01	0.003						3940	1					614	14766.7
603.5	0.155	0.011	0.003						3945	2					613	15360
604	0.153	0.01	0.003						3950	2					612	15313.3
604.5	0.153	0.01	0.003						3955	2					611	14920
605	0.152	0.01	0.003						3960	3					610	15006.7
605.5	0.152	0.009	0.002						3965	2					609	14653.3
606	0.151	0.009	0.003						3970	5					608	14413.3
606.5	0.15	0.008	0.003						3975	2					607	15293.3
607	0.15	0.008	0.002						3980	5					606	15240
607.5	0.149	0.008	0.002						3985	0					605	15146.7
608	0.148	0.006	0.001						3990	3					604	14860
608.5	0.147	0.007	0.002						3995	3					603	15146.7
609	0.149	0.007	0.002						4000	2					602	14940
609.5	0.149	0.006	0.002						4005	3					601	15066.7
610	0.148	0.007	0.002						4010	4					600	15073.3
610.5	0.147	0.006	0.002						4015	1					599	15026.7
611	0.148	0.006	0.002						4020	1					598	14973.3
611.5	0.148	0.006	0.002						4025	1					597	15240
612	0.148	0.006	0.002						4030	6					596	15480
612.5	0.148	0.006	0.002						4035	3					595	15853.3
613	0.147	0.006	0.002						4040	3					594	15626.7
613.5	0.147	0.005	0.002						4045	2					593	15800
614	0.147	0.006	0.002						4050	0					592	15513.3
614.5	0.147	0.005	0.002						4055	3					591	14960
615	0.146	0.006	0.002						4060	2					590	15200
615.5	0.146	0.005	0.002						4065	4					589	15720
616	0.146	0.006	0.003						4070	0					588	15560
616.5	0.146	0.005	0.003						4075	2					587	15333.3
617	0.144	0.006	0.003						4080	3					586	15053.3
617.5	0.143	0.005	0.003						4085	6					585	15520
618	0.141	0.006	0.004						4090	4					584	15746.7
618.5	0.139	0.006	0.003						4095	3					583	15773.3
619	0.138	0.004	0.002						4100	2					582	15880
619.5	0.135	0.004	0.002						4105	2					581	15820
620	0.134	0.004	0.001						4110	0					580	15626.7
620.5	0.132	0.005	0.002						4115	1					579	15426.7
621	0.131	0.005	0.002						4120	1					578	15313.3
621.5	0.128	0.005	0.003						4125	0					577	14960
622	0.128	0.005	0.002						4130	5					576	15580
622.5	0.126	0.004	0.002						4135	6					575	15746.7
623	0.124	0.004	0.002						4140	2					574	15420
623.5	0.122	0.004	0.002						4145	1					573	15580
624	0.119	0.005	0.002						4150	0					572	15613.3
624.5	0.118	0.004	0.002						4155	3					571	15260
625	0.116	0.004	0.002						4160	2					570	14726.7
625.5	0.115	0.005	0.002						4165	1					569	15346.7
626	0.112	0.004	0.003						4170	2					568	15426.7
626.5	0.11	0.003	0.001						4175	2					567	15413.3
627	0.108	0.004	0.003						4180	1					566	15813.3
627.5	0.107	0.004	0.003						4185	2					565	15413.3
628	0.105	0.004	0.002						4190	2					564	15360
628.5	0.104	0.004	0.003						4195	1					563	15726.7
629	0.103	0.003	0.003						4200	0					562	15820
629.5	0.101	0.003	0.002						4205	2					561	15200
630	0.1	0.003	0.002						4210	3					560	16033.3
630.5	0.098	0.004	0.003						4215	1					559	16200
631	0.098	0.005	0.002						4220	3					558	16733.3
631.5	0.097	0.004	0.003						4225	0					557	16460
632	0.096	0.004	0.003						4230	1					556	16400
632.5	0.094	0.004	0.003						4235	0					555	16660
633	0.094	0.003	0.002						4240	2					554	16626.7
633.5	0.093	0.003	0.002						4245	0					553	16800
634	0.091	0.003	0.002						4250	0					552	16886.7
634.5	0.09	0.003	0.002						4255	1					551	16120
635	0.089	0.003	0.002						4260	5					550	16060
635.5	0.09	0.003	0.002						4265	5					549	15680
636	0.09	0.003	0.002						4270	1					548	15693.3
636.5	0.089	0.003	0.002						4275	2					547	15040
637	0.088	0.003	0.002						4280	4					546	14560
637.5	0.088	0.004	0.002						4285	3					545	14200
638	0.087	0.004	0.003						4290	4					544	14313.3
638.5	0.087	0.005	0.002						4295	1					543	13706.7
639	0.087	0.004	0.003						4300	1					542	13213.3
639.5	0.085	0.004	0.002						4305	2					541	13413.3
640	0.084	0.002	0.001						4310	1					540	13186.7
640.5	0.084	0.002	0.001						4315	0					539	13126.7
641	0.084	0.003	0.002						4320	2					538	12780
641.5	0.083	0.002	0.002						4325	0					537	12800
642	0.083	0.004	0.002						4330	0					536	13660
642.5	0.082	0.003	0.002						4335	2					535	13733.3
643	0.081	0.004	0.002						4340	1					534	14046.7
643.5	0.082	0.003	0.003						4345	0					533	15053.3
644	0.081	0.004	0.003						4350	2					532	17726.7
644.5	0.079	0.004	0.002						4355	3					531	25366.7
645	0.078	0.004	0.003						4360	2					530	37013.3
645.5	0.078	0.003	0.003						4365	1					529	40453.3
646	0.077	0.002	0.001						4370	1					528	33306.7
646.5	0.076	0.003	0.002						4375	0					527	22773.3
647	0.075	0.003	0.002						4380	0					526	15566.7
647.5	0.075	0.003	0.003						4385	2					525	11493.3
648	0.073	0.003	0.002						4390	2					524	10360
648.5	0.072	0.002	0.002						4395	1					523	10120
649	0.072	0.003	0.002						4400	2					522	9960
649.5	0.07	0.003	0.001						4405	1					521	9820
650	0.069	0.004	0.002						4410	1					520	9886.67
650.5	0.068	0.003	0.003						4415	2					519	9973.33
651	0.066	0.004	0.002						4420	3					518	9880
651.5	0.065	0.003	0.003						4425	0					517	9866.67
652	0.064	0.003	0.002						4430	2					516	10073.3
652.5	0.062	0.002	0.002						4435	3					515	9926.67
653	0.061	0.003	0.002						4440	0					514	9993.33
653.5	0.059	0.003	0.002						4445	3					513	9753.33
654	0.059	0.002	0.002						4450	2					512	10146.7
654.5	0.056	0.003	0.002						4455	1					511	9420
655	0.055	0.003	0.002						4460	2					510	9706.67
655.5	0.054	0.003	0.002						4465	3					509	9680
656	0.053	0.003	0.002						4470	0					508	9886.67
656.5	0.05	0.003	0.003						4475	0					507	9786.67
657	0.05	0.003	0.002						4480	3					506	10040
657.5	0.048	0.003	0.002						4485	1					505	9786.67
658	0.046	0.003	0.002						4490	5					504	9613.33
658.5	0.046	0.002	0.002						4495	0					503	9933.33
659	0.043	0.002	0.002						4500	4					502	9980
659.5	0.042	0.003	0.001						4505	2					501	9660
660	0.041	0.002	0.001						4510	0					500	9926.67
660.5	0.04	0.002	0.002						4515	2					499	9826.67
661	0.038	0.003	0.002						4520	2					498	9793.33
661.5	0.036	0.002	0.002						4525	0					497	10226.7
662	0.035	0.002	0.002						4530	4					496	10146.7
662.5	0.032	0.002	0.002						4535	1					495	10286.7
663	0.032	0.002	0.001						4540	1					494	10753.3
663.5	0.031	0.002	0.001						4545	0					493	11046.7
664	0.03	0.002	0.001						4550	5					492	10340
664.5	0.028	0.002	0.002						4555	0					491	10286.7
665	0.027	0.002	0.002						4560	0					490	9820
665.5	0.026	0.002	0.001						4565	1					489	9766.67
666	0.025	0.003	0.002						4570	2					488	9800
666.5	0.024	0.002	0.002						4575	1					487	10153.3
667	0.023	0.002	0.001						4580	2					486	10226.7
667.5	0.023	0.002	0.001						4585	3					485	10413.3
668	0.022	0.003	0.002						4590	3					484	10413.3
668.5	0.02	0.003	0.003						4595	0					483	10253.3
669	0.019	0.003	0.002						4600	0					482	9726.67
669.5	0.02	0.002	0.002						4605	2					481	10040
670	0.018	0.002	0.002						4610	0					480	10133.3
670.5	0.016	0.001	0.002						4615	0					479	10040
671	0.017	0.001	0.002						4620	1					478	9900
671.5	0.016	0.001	0.001						4625	0					477	10200
672	0.015	0.002	0.001						4630	1					476	10586.7
672.5	0.014	0.002	0.002						4635	2					475	10140
673	0.013	0.001	0.001						4640	1					474	10500
673.5	0.013	0.002	0.001						4645	0					473	9840
674	0.013	0.002	0.001						4650	1					472	9806.67
674.5	0.013	0.002	0.001						4655	1					471	9833.33
675	0.012	0.002	0.002						4660	1					470	10580
675.5	0.012	0.001	0.001						4665	2					469	10533.3
676	0.011	0.001	0.003						4670	2					468	10326.7
676.5	0.01	0.002	0.001						4675	2					467	10160
677	0.01	0.001	0.001						4680	0					466	10286.7
677.5	0.01	0.002	0.001						4685	0					465	10433.3
678	0.01	0.001	0.002						4690	3					464	10153.3
678.5	0.01	0.003	0.002						4695	0					463	10360
679	0.009	0.003	0.003						4700	0					462	10540
679.5	0.01	0.002	0.002						4705	2					461	10706.7
680	0.009	0.002	0.003						4710	0					460	10400
680.5	0.01	0.002	0.003						4715	0					459	10513.3
681	0.008	0.002	0.002						4720	2					458	10180
681.5	0.008	0.002	0.002						4725	0					457	10660
682	0.008	0.002	0.002						4730	2					456	10546.7
682.5	0.007	0.002	0.001						4735	1					455	10126.7
683	0.007	0.001	0.001						4740	1					454	10380
683.5	0.007	0.001	0.002						4745	1					453	10513.3
684	0.007	0.002	0.002						4750	3					452	10126.7
684.5	0.006	0.002	0.002						4755	1					451	10240
685	0.007	0.002	0.002						4760	0					450	10853.3
685.5	0.007	0.002	0.001						4765	2					449	10986.7
686	0.006	0.002	0.001						4770	0					448	11013.3
686.5	0.006	0.001	0.001						4775	1					447	10493.3
687	0.007	0.001	0.001						4780	1					446	10440
687.5	0.007	0.001	0.002						4785	1					445	10566.7
688	0.007	0.002	0.002						4790	1					444	10926.7
688.5	0.005	0.002	0.002						4795	1					443	10533.3
689	0.005	0.002	0.001						4800	2					442	11020
689.5	0.005	0.001	0						4805	3					441	10826.7
690	0.005	0.002	0.001						4810	1					440	9980
690.5	0.005	0.002	0.001						4815	0					439	10340
691	0.004	0.002	0.001						4820	1					438	10606.7
691.5	0.004	0.001	0.001						4825	0					437	11000
692	0.005	0.001	0						4830	2					436	11000
692.5	0.005	0.001	0.001						4835	0					435	10840
693	0.004	0.002	0.001						4840	2					434	10506.7
693.5	0.004	0.002	0.002						4845	0					433	11006.7
694	0.005	0.002	0.001						4850	0					432	10766.7
694.5	0.006	0.002	0.002						4855	2					431	10486.7
695	0.005	0.002	0.001						4860	2					430	10740
695.5	0.004	0.002	0.002						4865	5					429	10840
696	0.005	0.001	0.001						4870	3					428	10966.7
696.5	0.004	0.001	0.002						4875	1					427	10726.7
697	0.005	0.002	0.002						4880	2					426	10966.7
697.5	0.005	0.003	0.001						4885	0					425	10860
698	0.004	0.002	0.002						4890	2					424	11100
698.5	0.005	0.001	0.002						4895	0					423	11233.3
699	0.005	0.002	0.003						4900	2					422	11006.7
699.5	0.003	0.002	0.003						4905	1					421	10906.7
700	0.004	0.001	0.002						4910	0					420	10753.3
									4915	1					419	10393.3
									4920	3					418	10793.3
									4925	2					417	10833.3
									4930	0					416	10860
									4935	2					415	10993.3
									4940	2					414	10806.7
									4945	2					413	10733.3
									4950	3					412	10660
									4955	1					411	10600
									4960	3					410	10500
									4965	2					409	10340
									4970	2					408	9546.67
									4975	3					407	10086.7
									4980	4					406	10193.3
									4985	0					405	9866.67
									4990	2					404	10406.7
									4995	2					403	10840
									5000	1					402	10773.3
									5005	1					401	10840
									5010	1					400	11273.3
									5015	1					399	12533.3
									5020	0					398	15020
									5025	2					397	18413.3
									5030	3					396	18393.3
									5035	2					395	14800
									5040	2					394	11106.7
									5045	3					393	9820
									5050	2					392	9286.67
									5055	2					391	9193.33
									5060	2					390	9600
									5065	0					389	9440
									5070	1					388	9586.67
									5075	1					387	9573.33
									5080	1					386	9733.33
									5085	0					385	9800
									5090	1					384	9653.33
									5095	1					383	9520
									5100	0					382	9620
									5105	3					381	9520
									5110	0					380	9966.67
									5115	0					379	9680
									5120	1					378	9233.33
									5125	4					377	9740
									5130	1					376	9800
									5135	3					375	9986.67
									5140	1					374	9853.33
									5145	0					373	9740
									5150	1					372	9700
									5155	0					371	9686.67
									5160	1					370	9726.67
									5165	4					369	9940
									5170	2					368	9513.33
									5175	4					367	9966.67
									5180	4					366	10113.3
									5185	0					365	9933.33
									5190	2					364	9560
									5195	1					363	9840
									5200	0					362	10166.7
									5205	2					361	10240
									5210	2					360	9713.33
									5215	0					359	10140
									5220	1					358	10206.7
									5225	1					357	10033.3
									5230	3					356	10260
									5235	2					355	10366.7
									5240	2					354	10053.3
									5245	0					353	10033.3
									5250	4					352	10540
									5255	2					351	10280
									5260	1					350	10020
									5265	1					349	10793.3
									5270	2					348	10460
									5275	0					347	10226.7
									5280	1					346	9706.67
									5285	1					345	10453.3
									5290	2					344	10086.7
									5295	0					343	10220
									5300	0					342	10280
									5305	1					341	10566.7
									5310	1					340	10653.3
									5315	0					339	10853.3
									5320	1					338	10380
									5325	2					337	10400
									5330	1					336	10420
									5335	0					335	10793.3
									5340	2					334	10966.7
									5345	1					333	10433.3
									5350	0					332	10600
									5355	0					331	10460
									5360	1					330	10586.7
									5365	2					329	10500
									5370	3					328	10473.3
									5375	2					327	10886.7
									5380	1					326	10500
									5385	2					325	10793.3
									5390	2					324	10420
									5395	3					323	10340
									5400	2					322	10666.7
									5405	0					321	10340
									5410	1					320	10886.7
									5415	2					319	10806.7
									5420	1					318	10846.7
									5425	0					317	10853.3
									5430	1					316	11366.7
									5435	1					315	11166.7
									5440	0					314	11266.7
									5445	3					313	11300
									5450	2					312	11066.7
									5455	1					311	11600
									5460	0					310	11506.7
									5465	0					309	11833.3
									5470	2					308	11606.7
									5475	4					307	11593.3
									5480	1					306	11040
									5485	2					305	11333.3
									5490	2					304	11040
									5495	2					303	10573.3
									5500	1					302	9966.67
									5505	0					301	10153.3
									5510	2					300	9326.67
									5515	3					299	8793.33
									5520	1					298	8073.33
									5525	1					297	7713.33
									5530	1					296	7313.33
									5535	1					295	6993.33
									5540	0					294	6933.33
									5545	0					293	6700
									5550	0					292	6533.33
									5555	4					291	6386.67
									5560	2					290	7513.33
									5565	2					289	8413.33
									5570	3					288	8886.67
									5575	1					287	10146.7
									5580	1					286	12033.3
									5585	2					285	15826.7
									5590	3					284	24126.7
									5595	0					283	36160
									5600	2					282	44206.7
									5605	0					281	38420
									5610	0					280	20853.3
									5615	0					279	6373.33
									5620	0					278	2340
									5625	1					277	1420
									5630	0					276	1300
									5635	1					275	1100
									5640	3					274	1166.67
									5645	1					273	1060
									5650	4					272	1060
									5655	1					271	926.667
									5660	1					270	1013.33
									5665	2					269	1053.33
									5670	3					268	846.667
									5675	3					267	686.667
									5680	3					266	793.333
									5685	2					265	840
									5690	2					264	993.333
									5695	2					263	873.333
									5700	3					262	866.667
									5705	3					261	913.333
									5710	1					260	886.667
									5715	2					259	986.667
									5720	2					258	973.333
									5725	1					257	893.333
									5730	1					256	893.333
									5735	2					255	933.333
									5740	0					254	800
									5745	1					253	740
									5750	0					252	946.667
									5755	0					251	860
									5760	2					250	1026.67
									5765	2					249	920
									5770	3					248	980
									5775	2					247	993.333
									5780	2					246	906.667
									5785	0					245	993.333
									5790	1					244	913.333
									5795	1					243	1013.33
									5800	1					242	913.333
									5805	2					241	1033.33
									5810	1					240	1006.67
									5815	1					239	1026.67
									5820	1					238	946.667
									5825	3					237	866.667
									5830	4					236	900
									5835	2					235	853.333
									5840	2					234	953.333
									5845	2					233	853.333
									5850	3					232	766.667
									5855	0					231	900
									5860	2					230	813.333
									5865	2					229	900
									5870	4					228	866.667
									5875	0					227	853.333
									5880	0					226	840
									5885	1					225	993.333
									5890	0					224	980
									5895	1					223	1040
									5900	2					222	1086.67
									5905	0					221	886.667
									5910	1					220	766.667
									5915	1					219	980
									5920	2					218	1060
									5925	1					217	913.333
									5930	2					216	860
									5935	4					215	733.333
									5940	1					214	773.333
									5945	0					213	920
									5950	0					212	893.333
									5955	1					211	893.333
									5960	0					210	873.333
									5965	2					209	826.667
									5970	1					208	693.333
									5975	1					207	853.333
									5980	1					206	933.333
									5985	1					205	866.667
									5990	2					204	966.667
									5995	0					203	860
									6000	2					202	840
									6005	0					201	1013.33
									6010	2					200	940
									6015	2					199	873.333
									6020	1					198	926.667
									6025	2					197	933.333
									6030	1					196	846.667
									6035	1					195	1046.67
									6040	1					194	1133.33
									6045	1					193	900
									6050	1					192	1046.67
									6055	4					191	953.333
									6060	1					190	966.667
									6065	2					189	993.333
									6070	0					188	866.667
									6075	1					187	786.667
									6080	2					186	880
									6085	0					185	860
									6090	0					184	900
									6095	2					183	933.333
									6100	2					182	940
									6105	2					181	913.333
									6110	2					180	1013.33
									6115	2					179	973.333
									6120	2					178	1086.67
									6125	0					177	1026.67
									6130	1					176	900
									6135	0					175	1000
									6140	3					174	940
									6145	1					173	1013.33
									6150	0					172	1093.33
									6155	4					171	953.333
									6160	1					170	1026.67
									6165	0					169	846.667
									6170	2					168	953.333
									6175	3					167	893.333
									6180	1					166	913.333
									6185	2					165	1060
									6190	2					164	893.333
									6195	0					163	1013.33
									6200	2					162	993.333
									6205	1					161	780
									6210	1					160	960
									6215	2					159	986.667
									6220	2					158	886.667
									6225	0					157	1033.33
									6230	1					156	946.667
									6235	2					155	966.667
									6240	1					154	1053.33
									6245	3					153	1046.67
									6250	5					152	1206.67
									6255	1					151	1300
									6260	4					150	1040
									6265	3					149	1073.33
									6270	2					148	1000
									6275	1					147	940
									6280	1					146	893.333
									6285	2					145	906.667
									6290	0					144	673.333
									6295	2					143	893.333
									6300	5					142	900
									6305	3					141	1033.33
									6310	2					140	1080
									6315	2					139	913.333
									6320	2					138	980
									6325	0					137	1026.67
									6330	0					136	960
									6335	3					135	933.333
									6340	3					134	946.667
									6345	2					133	953.333
									6350	1					132	926.667
									6355	1					131	846.667
									6360	3					130	1053.33
									6365	2					129	913.333
									6370	1					128	1013.33
									6375	2					127	940
									6380	0					126	986.667
									6385	2					125	1080
									6390	1					124	880
									6395	2					123	800
									6400	2					122	920
									6405	2					121	1020
									6410	3					120	893.333
									6415	2					119	866.667
									6420	1					118	966.667
									6425	2					117	866.667
									6430	1					116	933.333
									6435	1					115	826.667
									6440	0					114	833.333
									6445	0					113	906.667
									6450	1					112	773.333
									6455	2					111	873.333
									6460	2					110	966.667
									6465	3					109	993.333
									6470	1					108	900
									6475	1					107	953.333
									6480	0					106	840
									6485	3					105	1033.33
									6490	4					104	860
									6495	3					103	940
									6500	2					102	1100
									6505	4					101	1273.33
									6510	1					100	1580
									6515	2					99	1113.33
									6520	1					98	1066.67
									6525	0					97	926.667
									6530	3					96	820
									6535	4					95	893.333
									6540	0					94	833.333
									6545	2					93	946.667
									6550	0					92	906.667
									6555	2					91	986.667
									6560	0					90	833.333
									6565	2					89	953.333
									6570	2					88	973.333
									6575	2					87	786.667
									6580	1					86	1020
									6585	3					85	1000
									6590	4					84	973.333
									6595	2					83	793.333
									6600	2					82	860
									6605	1					81	966.667
									6610	2					80	920
									6615	0					79	1020
									6620	3					78	913.333
									6625	2					77	940
									6630	5					76	946.667
									6635	2					75	993.333
									6640	2					74	886.667
									6645	1					73	1040
									6650	0					72	986.667
									6655	0					71	866.667
									6660	1					70	773.333
									6665	1					69	913.333
									6670	2					68	1000
									6675	0					67	960
									6680	3					66	906.667
									6685	1					65	1000
									6690	1					64	960
									6695	1					63	1040
									6700	1					62	1073.33
									6705	2					61	980
									6710	3					60	1186.67
									6715	2					59	913.333
									6720	1					58	1093.33
									6725	1					57	1026.67
									6730	3					56	1046.67
									6735	3					55	1086.67
									6740	2					54	1086.67
									6745	3					53	1000
									6750	1					52	1080
									6755	3					51	1006.67
									6760	3					50	1106.67
									6765	4					49	973.333
									6770	8					48	1080
									6775	3					47	1113.33
									6780	5					46	940
									6785	12					45	1073.33
									6790	6					44	1060
									6795	12					43	1126.67
									6800	9					42	1066.67
									6805	13					41	900
									6810	21					40	1046.67
									6815	19					39	1073.33
									6820	30					38	1046.67
									6825	30					37	926.667
									6830	28					36	853.333
									6835	32					35	946.667
									6840	53					34	886.667
									6845	52					33	1066.67
									6850	47					32	973.333
									6855	59					31	886.667
									6860	75					30	893.333
									6865	71					29	946.667
									6870	73					28	1013.33
									6875	70					27	1206.67
									6880	83					26	1320
									6885	99					25	1426.67
									6890	95					24	1626.67
									6895	91					23	1853.33
									6900	102					22	1766.67
									6905	96					21	1473.33
									6910	104					20	1186.67
									6915	91					19	913.333
									6920	124					18	920
									6925	117					17	1060
									6930	149					16	1086.67
									6935	132					15	1013.33
									6940	121					14	1046.67
									6945	100					13	1100
									6950	140					12	1046.67
									6955	103					11	1006.67
									6960	111					10	800
									6965	83					9	753.333
									6970	110					8	806.667
									6975	95					7	786.667
									6980	71					6	866.667
									6985	74					5	746.667
									6990	74					4	553.333
									6995	53					3	553.333
									7000	56					2	466.667
									7005	61					1	313.333
									7010	50					0	246.667
									7015	41
									7020	42
									7025	27
									7030	36
									7035	23
									7040	23
									7045	20
									7050	12
									7055	13
									7060	8
									7065	10
									7070	11
									7075	7
									7080	6
									7085	7
									7090	5
									7095	2
									7100	5
									7105	3
									7110	1
									7115	1
									7120	2
									7125	1
									7130	2
									7135	4
									7140	2
									7145	2
									7150	2
									7155	1
									7160	1
									7165	4
									7170	2
									7175	0
									7180	3
									7185	0
									7190	1
									7195	2
									7200	1
									7205	1
									7210	1
									7215	3
									7220	2
									7225	1
									7230	1
									7235	3
									7240	0
									7245	1
									7250	2
									7255	2
									7260	1
									7265	0
									7270	1
									7275	1
									7280	1
									7285	2
									7290	3
									7295	1
									7300	4
									7305	3
									7310	4
									7315	0
									7320	4
									7325	0
									7330	3
									7335	0
									7340	3
									7345	5
									7350	2
									7355	2
									7360	1
									7365	0
									7370	1
									7375	4
									7380	0
									7385	0
									7390	0
									7395	2
									7400	2
									7405	0
									7410	3
									7415	4
									7420	1
									7425	1
									7430	4
									7435	2
									7440	4
									7445	0
									7450	3
									7455	1
									7460	1
									7465	1
									7470	1
									7475	0
									7480	3
									7485	3
									7490	0
									7495	5
									7500	3
									7505	2
									7510	1
									7515	5
									7520	0
									7525	6
									7530	3
									7535	6
									7540	4
									7545	4
									7550	4
									7555	9
									7560	11
									7565	6
									7570	7
									7575	11
									7580	7
									7585	8
									7590	11
									7595	9
									7600	12
									7605	15
									7610	9
									7615	11
									7620	17
									7625	12
									7630	13
									7635	14
									7640	16
									7645	14
									7650	14
									7655	21
									7660	14
									7665	14
									7670	9
									7675	16
									7680	15
									7685	15
									7690	12
									7695	14
									7700	9
									7705	12
									7710	16
									7715	9
									7720	11
									7725	3
									7730	7
									7735	9
									7740	9
									7745	5
									7750	5
									7755	6
									7760	7
									7765	7
									7770	3
									7775	1
									7780	6
									7785	0
									7790	0
									7795	2
									7800	3
									7805	3
									7810	2
									7815	3
									7820	2
									7825	2
									7830	3
									7835	2
									7840	1
									7845	5
									7850	2
									7855	2
									7860	6
									7865	5
									7870	3
									7875	7
									7880	6
									7885	6
									7890	7
									7895	7
									7900	14
									7905	16
									7910	8
									7915	22
									7920	15
									7925	25
									7930	25
									7935	33
									7940	33
									7945	29
									7950	39
									7955	49
									7960	59
									7965	59
									7970	64
									7975	70
									7980	65
									7985	74
									7990	69
									7995	96
									8000	97
									8005	97
									8010	97
									8015	87
									8020	112
									8025	116
									8030	105
									8035	119
									8040	140
									8045	131
									8050	112
									8055	106
									8060	99
									8065	104
									8070	117
									8075	93
									8080	90
									8085	81
									8090	84
									8095	99
									8100	80
									8105	84
									8110	73
									8115	53
									8120	54
									8125	51
									8130	49
									8135	36
									8140	41
									8145	30
									8150	34
									8155	25
									8160	19
									8165	20
									8170	12
									8175	19
									8180	22
									8185	8
									8190	4
									8195	10
									8200	6
									8205	0
									8210	3
									8215	4
									8220	4
									8225	5
									8230	4
									8235	6
									8240	2
									8245	5
									8250	1
									8255	2
									8260	2
									8265	0
									8270	1
									8275	3
									8280	1
									8285	4
									8290	1
									8295	1
									8300	2
									8305	2
									8310	2
									8315	2
									8320	1
									8325	2
									8330	6
									8335	2
									8340	0
									8345	4
									8350	3
									8355	0
									8360	0
									8365	0
									8370	1
									8375	0
									8380	2
									8385	5
									8390	2
									8395	1
									8400	2
									8405	1
									8410	1
									8415	0
									8420	2
									8425	1
									8430	0
									8435	3
									8440	1
									8445	1
									8450	1
									8455	1
									8460	3
									8465	0
									8470	1
									8475	0
									8480	0
									8485	2
									8490	1
									8495	0
									8500	0
									8505	1
									8510	2
									8515	1
									8520	3
									8525	4
									8530	4
									8535	0
									8540	0
									8545	2
									8550	1
									8555	1
									8560	1
									8565	2
									8570	0
									8575	1
									8580	1
									8585	3
									8590	1
									8595	5
									8600	0
									8605	0
									8610	1
									8615	0
									8620	1
									8625	1
									8630	2
									8635	2
									8640	3
									8645	2
									8650	3
									8655	0
									8660	2
									8665	0
									8670	3
									8675	3
									8680	2
									8685	1
									8690	2
									8695	3
									8700	2
									8705	2
									8710	2
									8715	4
									8720	1
									8725	4
									8730	2
									8735	3
									8740	2
									8745	1
									8750	5
									8755	1
									8760	4
									8765	6
									8770	2
									8775	4
									8780	5
									8785	6
									8790	4
									8795	5
									8800	8
									8805	11
									8810	5
									8815	7
									8820	10
									8825	6
									8830	10
									8835	15
									8840	13
									8845	17
									8850	13
									8855	18
									8860	18
									8865	8
									8870	17
									8875	20
									8880	16
									8885	16
									8890	20
									8895	8
									8900	20
									8905	20
									8910	28
									8915	16
									8920	23
									8925	10
									8930	14
									8935	18
									8940	19
									8945	20
									8950	19
									8955	12
									8960	20
									8965	16
									8970	12
									8975	6
									8980	8
									8985	6
									8990	8
									8995	10
									9000	4
									9005	8
									9010	5
									9015	3
									9020	6
									9025	9
									9030	0
									9035	8
									9040	5
									9045	2
									9050	3
									9055	2
									9060	1
									9065	2
									9070	1
									9075	1
									9080	0
									9085	4
									9090	1
									9095	4
									9100	1
									9105	0
									9110	0
									9115	2
									9120	0
									9125	0
									9130	1
									9135	0
									9140	0
									9145	0
									9150	0
									9155	1
									9160	0
									9165	1
									9170	1
									9175	0
									9180	0
									9185	0
									9190	1
									9195	2
									9200	2
									9205	1
									9210	1
									9215	1
									9220	1
									9225	1
									9230	0
									9235	0
									9240	0
									9245	0
									9250	2
									9255	2
									9260	0
									9265	0
									9270	4
									9275	1
									9280	2
									9285	0
									9290	1
									9295	2
									9300	1
									9305	1
									9310	0
									9315	1
									9320	0
									9325	1
									9330	2
									9335	0
									9340	1
									9345	1
									9350	1
									9355	0
									9360	1
									9365	1
									9370	0
									9375	0
									9380	0
									9385	0
									9390	0
									9395	2
									9400	0
									9405	1
									9410	1
									9415	1
									9420	1
									9425	0
									9430	0
									9435	0
									9440	1
									9445	0
									9450	0
									9455	0
									9460	0
									9465	1
									9470	0
									9475	0
									9480	1
									9485	1
									9490	1
									9495	1
									9500	1
									9505	0
									9510	0
									9515	1
									9520	0
									9525	2
									9530	0
									9535	0
									9540	0
									9545	0
									9550	2
									9555	0
									9560	0
									9565	1
									9570	0
									9575	0
									9580	1
									9585	1
									9590	0
									9595	1
									9600	1
									9605	1
									9610	1
									9615	1
									9620	1
									9625	0
									9630	0
									9635	1
									9640	1
									9645	1
									9650	0
									9655	2
									9660	0
									9665	1
									9670	0
									9675	0
									9680	0
									9685	2
									9690	2
									9695	2
									9700	0
									9705	0
									9710	0
									9715	0
									9720	0
									9725	1
									9730	1
									9735	1
									9740	0
									9745	0
									9750	2
									9755	0
									9760	0
									9765	1
									9770	1
									9775	1
									9780	1
									9785	0
									9790	0
									9795	0
									9800	3
									9805	0
									9810	2
									9815	1
									9820	2
									9825	0
									9830	0
									9835	1
									9840	2
									9845	1
									9850	2
									9855	2
									9860	3
									9865	0
									9870	1
									9875	1
									9880	0
									9885	1
									9890	0
									9895	1
									9900	0
									9905	0
									9910	2
									9915	2
									9920	1
									9925	1
									9930	2
									9935	0
									9940	2
									9945	0
									9950	1
									9955	1
									9960	0
									9965	0
									9970	1
									9975	0
									9980	1
									9985	1
[truncated: 3 more rows]

## Sheet: Supplementary Fig. 6-10
Supplementary Fig. 6							Supplementary Fig. 7													Supplementary Fig. 8												Supplementary Fig. 9 Absorption spectra of different concentrations of PDA								Supplementary Fig. 10 The standard curve of PDA concentration and absorption intensity
(a) High-resolution XPS spectra of N in PCo			(b) High-resolution XPS spectra of Co in PCo				(a) X-ray photoelectron spectroscopy of PCoA				(b) high-resolution XPS spectra of N			(c) high-resolution XPS spectra of Co			(d) high-resolution XPS spectra of S			(a) high-resolution XPS spectra of N			(b) high-resolution XPS spectra of Co			(c) high-resolution XPS spectra of S			(d) high-resolution XPS spectra of P				Intensity (a.u.)								Intensity (a.u.)
																																								7.5 μg/mL	0.379
Binding Energy (eV)	Intensity (a.u.)		Binding Energy (eV)	Intensity (a.u.)			Binding Energy (eV)	Intensity (a.u.)			Binding Energy (eV)	Intensity (a.u.)		Binding Energy (eV)	Intensity (a.u.)		Binding Energy (eV)	Intensity (a.u.)		Binding Energy (eV)	Intensity (a.u.)		Binding Energy (eV)	Intensity (a.u.)		Binding Energy (eV)	Intensity (a.u.)		Binding Energy (eV)	Intensity (a.u.)		Wavelength (nm)	7.5 μg/mL	15 μg/mL	22.5 μg/mL	30 μg/mL	45 μg/mL	60 μg/mL		15 μg/mL	0.729
411.03	1350		816.03	3250.83			1400	29700			410.783	1394.32		815.783	3426.67		178.96	407.5		411.5	1225		816.5	2495.83		178.783	354.545		143.5	363.333		250	0.44	0.858	1.255	1.639	2.327	3.227		22.5 μg/mL	1.071
410.98	1286.67		815.98	3348.33			1399	29300			410.733	1413.64		815.733	3437.5		178.91	437.5		411.45	1212.5		816.45	2504.17		178.733	372.727		143.45	399.167		250.5	0.442	0.853	1.253	1.614	2.314	3.118		30 μg/mL	1.389
410.93	1345.83		815.93	3284.17			1398	27933.3			410.683	1445.45		815.683	3561.67		178.86	387.5		411.4	1298.33		816.4	2553.33		178.683	386.364		143.4	370		251	0.438	0.848	1.246	1.616	2.3	3.127		45 μg/mL	1.976
410.88	1286.67		815.88	3275			1397	27853.3			410.633	1377.27		815.633	3507.5		178.81	362.5		411.35	1223.33		816.35	2486.67		178.633	343.182		143.35	387.5		251.5	0.432	0.851	1.23	1.606	2.279	3.068		60 μg/mL	2.693
410.83	1320		815.83	3234.17			1396	28780			410.583	1429.55		815.583	3477.5		178.76	397.5		411.3	1149.17		816.3	2516.67		178.583	357.955		143.3	365.833		252	0.433	0.84	1.226	1.605	2.274	3.076
410.78	1314.17		815.78	3237.5			1395	28586.7			410.533	1342.05		815.533	3459.17		178.71	357.5		411.25	1243.33		816.25	2448.33		178.533	394.318		143.25	395.833		252.5	0.43	0.832	1.223	1.595	2.258	3.068
410.73	1299.17		815.73	3305			1394	28146.7			410.483	1397.73		815.483	3455.83		178.66	350		411.2	1194.17		816.2	2484.17		178.483	348.864		143.2	397.5		253	0.429	0.831	1.216	1.58	2.261	3.031
410.68	1305.83		815.68	3349.17			1393	28240			410.433	1381.82		815.433	3450.83		178.61	347.5		411.15	1230.83		816.15	2557.5		178.433	362.5		143.15	363.333		253.5	0.43	0.826	1.212	1.577	2.261	3.053
[truncated: 1,393 more rows]

[truncated: 10 more sheets: Supplementary Fig. 11-15, Supplementary Fig. 16-20, Supplementary Fig. 21-25, Supplementary Fig. 26-30, Supplementary Fig. 31-35, Supplementary Fig. 36-47, Uncut SDS-PAGE, Uncut Western blots, Supplementary Table 1, Supplementary Table 2]
